# Supplementary material for: A taxonomic review of the Hydraenidae in South Korea (Coleoptera)
Source: Zookeys. 2016 Nov 21;(634):57–78. doi: 10.3897/zookeys.634.10640 (PMC5126531; doi:10.3897/zookeys.634.10640)
Supplement: XML Treatment for Hydraena [file zookeys.634.10640-treatment1.xml]

<!DOCTYPE tp:taxon-treatment
  PUBLIC "-//TaxonX//DTD Taxonomic Treatment Publishing DTD v0 20100105//EN" "tax-treatment-NSO.dtd">
<tp:taxon-treatment xmlns:tp="http://www.plazi.org/taxpub"><tp:treatment-meta><kwd-group><label>Taxon classification</label><kwd><named-content content-type="kingdom">Animalia</named-content></kwd><kwd><named-content content-type="order">Coleoptera</named-content></kwd><kwd><named-content content-type="family">Hydraenidae</named-content></kwd></kwd-group><mixed-citation publication-type="journal"><person-group><name><surname>Lee</surname><given-names>Dae-Hyun</given-names></name><name><surname>Ahn</surname><given-names>Kee-Jeong</given-names></name></person-group><article-title>A taxonomic review of the <tp:taxon-name><tp:taxon-name-part taxon-name-part-type="family">Hydraenidae</tp:taxon-name-part></tp:taxon-name> in South Korea (<tp:taxon-name><tp:taxon-name-part taxon-name-part-type="order">Coleoptera</tp:taxon-name-part></tp:taxon-name>)</article-title><source>Zookeys</source><day>21</day><month>11</month><year>2016</year><volume>2016</volume><issue>634</issue><fpage>57</fpage><lpage>78</lpage><pub-id pub-id-type="doi">10.3897/zookeys.634.10640</pub-id></mixed-citation></tp:treatment-meta><tp:nomenclature><label>Genus</label><tp:taxon-name>
              <tp:taxon-name-part taxon-name-part-type="genus">Hydraena</tp:taxon-name-part>
            </tp:taxon-name><tp:taxon-authority>Kugelann, 1794</tp:taxon-authority><tp:nomenclature-citation-list><tp:nomenclature-citation><tp:taxon-name>
                  <tp:taxon-name-part taxon-name-part-type="genus">Hydraena</tp:taxon-name-part>
                </tp:taxon-name><comment>Kugelann, 1794: 578. Type species <tp:taxon-name><tp:taxon-name-part taxon-name-part-type="genus">Hydraena</tp:taxon-name-part> <tp:taxon-name-part taxon-name-part-type="species">riparia</tp:taxon-name-part></tp:taxon-name> Kugelann, 1794.</comment></tp:nomenclature-citation></tp:nomenclature-citation-list></tp:nomenclature><tp:treatment-sec sec-type="diagnosis" id="SECID0E5LAC"><title>Diagnosis.</title><p>Labral-mandibular interlocking device present. Mentum (Fig. <xref ref-type="fig" rid="F2">8</xref>) with acute median projection on anterior part. Sensilla various and complex. Features of the secretion delivery system specialized (<xref ref-type="bibr" rid="B14">Jäch et al. 2000</xref>).</p></tp:treatment-sec><tp:treatment-sec sec-type="key" id="SECID0EMMAC"><title>Key to the subgenera of South Korean <italic><tp:taxon-name><tp:taxon-name-part taxon-name-part-type="genus">Hydraena</tp:taxon-name-part></tp:taxon-name></italic></title><table-wrap content-type="key" position="anchor" orientation="portrait"><table id="TID0ECGAC" rules="all"><tbody><tr><td rowspan="1" colspan="1">1</td><td rowspan="1" colspan="1">Body brown to dark blue; longitudinal median genal suture and longitudinal inner genal carina complete</td><td rowspan="1" colspan="1">
                      <bold><italic><tp:taxon-name><tp:taxon-name-part taxon-name-part-type="genus">Hydraena</tp:taxon-name-part></tp:taxon-name></italic></bold>
                    </td></tr><tr><td rowspan="1" colspan="1">–</td><td rowspan="1" colspan="1">Body yellowish brown; longitudinal median genal suture and longitudinal inner genal carina incomplete or absent</td><td rowspan="1" colspan="1">
                      <bold><italic><tp:taxon-name><tp:taxon-name-part taxon-name-part-type="genus">Hydraenopsis</tp:taxon-name-part></tp:taxon-name></italic></bold>
                    </td></tr></tbody></table></table-wrap></tp:treatment-sec><tp:treatment-sec><!--Section generated to contain objects referenced in tp:taxon-treatment.--><fig id="F2" position="float" orientation="portrait"><label>Figures 6–17.</label><caption><p>
          <italic><tp:taxon-name><tp:taxon-name-part taxon-name-part-type="genus">Hydraena</tp:taxon-name-part> <tp:taxon-name-part taxon-name-part-type="species">puetzi</tp:taxon-name-part></tp:taxon-name></italic>. <bold>6</bold> head (dorsal aspect) <bold>7</bold> head (ventral aspect) <bold>8</bold> mentum (ventral aspect) <bold>9</bold> maxillary palpus (ventral aspect) <bold>10</bold> pronotum (dorsal aspect) <bold>11</bold> anterior part of elytron (dorsal aspect) <bold>12</bold> posterior part of elytron (dorsal aspect) <bold>13</bold> prosternum (ventral aspect) <bold>14</bold> mesoventrite (ventral aspect) <bold>15</bold> mesotibia in male (dorsal aspect) <bold>16</bold> metaventrite (ventral aspect) <bold>17</bold> abdominal sternites (ventral aspect).</p></caption><graphic xmlns:xlink="http://www.w3.org/1999/xlink" xlink:href="zookeys-634-057-g002.jpg" position="float" orientation="portrait" xlink:type="simple" id="oo_111833.jpg"/></fig></tp:treatment-sec><ref-list><ref id="B14"><mixed-citation xmlns:xlink="http://www.w3.org/1999/xlink" xlink:type="simple">
          <person-group><name name-style="western"><surname>Jäch</surname><given-names>MA</given-names></name><name name-style="western"><surname>Beutel</surname><given-names>RG</given-names></name><name name-style="western"><surname>Díaz</surname><given-names>JA</given-names></name><name name-style="western"><surname>Kodada</surname><given-names>J</given-names></name></person-group> (<year>2000</year>) <article-title>Subgeneric classification, description of head structures, and world check list of <italic><tp:taxon-name><tp:taxon-name-part taxon-name-part-type="genus">Hydraena</tp:taxon-name-part></tp:taxon-name></italic> Kugelann (<tp:taxon-name><tp:taxon-name-part taxon-name-part-type="class">Insecta</tp:taxon-name-part></tp:taxon-name>: <tp:taxon-name><tp:taxon-name-part taxon-name-part-type="order">Coleoptera</tp:taxon-name-part></tp:taxon-name>: <tp:taxon-name><tp:taxon-name-part taxon-name-part-type="family">Hydraenidae</tp:taxon-name-part></tp:taxon-name>).</article-title> <source>Annalen des Naturhistorischen Museums in Wien</source> <volume>102B</volume>: <fpage>177</fpage>–<lpage>258</lpage>.</mixed-citation></ref></ref-list></tp:taxon-treatment>
