# Supplementary material for: A taxonomic review of the Hydraenidae in South Korea (Coleoptera)
Source: Zookeys. 2016 Nov 21;(634):57–78. doi: 10.3897/zookeys.634.10640 (PMC5126531; doi:10.3897/zookeys.634.10640)
Supplement: XML Treatment for Hydraena (Hydraena) puetzi [file zookeys.634.10640-treatment3.xml]

<!DOCTYPE tp:taxon-treatment
  PUBLIC "-//TaxonX//DTD Taxonomic Treatment Publishing DTD v0 20100105//EN" "tax-treatment-NSO.dtd">
<tp:taxon-treatment xmlns:tp="http://www.plazi.org/taxpub"><tp:treatment-meta><kwd-group><label>Taxon classification</label><kwd><named-content content-type="kingdom">Animalia</named-content></kwd><kwd><named-content content-type="order">Coleoptera</named-content></kwd><kwd><named-content content-type="family">Hydraenidae</named-content></kwd></kwd-group><mixed-citation publication-type="journal"><person-group><name><surname>Lee</surname><given-names>Dae-Hyun</given-names></name><name><surname>Ahn</surname><given-names>Kee-Jeong</given-names></name></person-group><article-title>A taxonomic review of the <tp:taxon-name><tp:taxon-name-part taxon-name-part-type="family">Hydraenidae</tp:taxon-name-part></tp:taxon-name> in South Korea (<tp:taxon-name><tp:taxon-name-part taxon-name-part-type="order">Coleoptera</tp:taxon-name-part></tp:taxon-name>)</article-title><source>Zookeys</source><day>21</day><month>11</month><year>2016</year><volume>2016</volume><issue>634</issue><fpage>57</fpage><lpage>78</lpage><pub-id pub-id-type="doi">10.3897/zookeys.634.10640</pub-id></mixed-citation></tp:treatment-meta><tp:nomenclature><tp:taxon-name>
              <tp:taxon-name-part taxon-name-part-type="genus">Hydraena</tp:taxon-name-part> (<tp:taxon-name-part taxon-name-part-type="subgenus">Hydraena</tp:taxon-name-part>) <tp:taxon-name-part taxon-name-part-type="species">puetzi</tp:taxon-name-part>
            </tp:taxon-name><tp:taxon-authority>Jäch, 1994</tp:taxon-authority><xref ref-type="fig" rid="F1">Figs 1</xref><xref ref-type="fig" rid="F2">, 6–17</xref><xref ref-type="fig" rid="F7">, 50</xref><xref ref-type="fig" rid="F8">, 55</xref><tp:nomenclature-citation-list><tp:nomenclature-citation><tp:taxon-name>
                  <tp:taxon-name-part taxon-name-part-type="genus">Hydraena</tp:taxon-name-part>
                </tp:taxon-name><comment>(<italic>s. str.</italic>) <tp:taxon-name><tp:taxon-name-part taxon-name-part-type="species">puetzi</tp:taxon-name-part></tp:taxon-name> Jäch, 1994: 43; <xref ref-type="bibr" rid="B21">Jäch and Skale 2015</xref>: 139.</comment></tp:nomenclature-citation></tp:nomenclature-citation-list></tp:nomenclature><tp:treatment-sec sec-type="material" id="SECID0ENDAE"><title>Specimens examined.</title><p>
              <bold>SOUTH KOREA</bold>: Gangwon Prov.: 1♀, Goseong-gun, Ganseong-eub, Jinburyeong, <named-content xmlns:xlink="http://www.w3.org/1999/xlink" content-type="dwc:verbatimCoordinates" xlink:type="simple"><named-content content-type="geo-json" specific-use="{&#34;type&#34;:&#34;Point&#34;,&#34;coordinates&#34;:[128.384444,38.266389]}" id="NCID0EYDAE" xlink:type="simple">N38°15'59" E128°23'04"</named-content></named-content>, 640m, <named-content xmlns:xlink="http://www.w3.org/1999/xlink" content-type="date" id="NCID0E4DAE" xlink:type="simple">21.VII.2004</named-content>, KM Yang, JS Park, leaf litter; 1♂ 2♀♀,Hongcheon-gun, Nae-myeon, Changchon-ri, Unduryeong-hill, <named-content xmlns:xlink="http://www.w3.org/1999/xlink" content-type="date" id="NCID0EBEAE" xlink:type="simple">10.VIII.2012</named-content>, SW Jeong, mountain stream; 1♂, Hongcheon-gun, Seo-myeon, Bangok-ri, Bangokgyo, <named-content xmlns:xlink="http://www.w3.org/1999/xlink" content-type="date" id="NCID0EFEAE" xlink:type="simple">17.IX.2009</named-content>, DH Lee, mountain stream (1♂, on slide); 1♂ 3♀♀, Pyeongchang-gun, Daegwanryeong-eub, Yucheon-ri, Haewon-temple, <named-content xmlns:xlink="http://www.w3.org/1999/xlink" content-type="date" id="NCID0EJEAE" xlink:type="simple">15.IX.2009</named-content>, YJ Park, under stone on stream margin (1♂, on slide); 1♀, Pyeongchang-gun, Jinbu-myeon, Dongsan-ri, Mt. Odaesan, Sangwon-temple, <named-content xmlns:xlink="http://www.w3.org/1999/xlink" content-type="date" id="NCID0ENEAE" xlink:type="simple">16.VIII–15.IX. 2001</named-content>, SJ Park, CW Shin, FIT; 1♂, same data as former except for, <named-content xmlns:xlink="http://www.w3.org/1999/xlink" content-type="date" id="NCID0EREAE" xlink:type="simple">8.V.2004</named-content>, DH Lee, stream; 1♂, same data as former except for, <named-content xmlns:xlink="http://www.w3.org/1999/xlink" content-type="date" id="NCID0EVEAE" xlink:type="simple">8.V.2004</named-content>, DH Lee, stream; 9♂♂ 11♀♀, same data as former except for, Mt. Odaesan, <named-content xmlns:xlink="http://www.w3.org/1999/xlink" content-type="date" id="NCID0EZEAE" xlink:type="simple">22.V.2012</named-content>, DH Lee, springfed pool; 1♂, Samcheok-si, Gagok-stream, <named-content xmlns:xlink="http://www.w3.org/1999/xlink" content-type="date" id="NCID0E4EAE" xlink:type="simple">25.VI.1985</named-content>. SH Lee; 3♀♀, Yeongwol-gun, Suju-myeon, Mt. Baehyang-san, <named-content xmlns:xlink="http://www.w3.org/1999/xlink" content-type="date" id="NCID0EBFAE" xlink:type="simple">17.VII.2010</named-content>, SW Jeong, mountain stream; Gyeongbuk Prov.: 1♀, Uljin-gun, Buk-myeon, Mt. Eungbongsan, <named-content xmlns:xlink="http://www.w3.org/1999/xlink" content-type="date" id="NCID0EFFAE" xlink:type="simple">6.VI.1995</named-content>, SH Lee; 1♂, Uljin-gun, Seo-myeon, Wangpi-ri, Golan-bridge, <named-content xmlns:xlink="http://www.w3.org/1999/xlink" content-type="dwc:verbatimCoordinates" xlink:type="simple"><named-content content-type="geo-json" specific-use="{&#34;type&#34;:&#34;Point&#34;,&#34;coordinates&#34;:[129.242833,36.907528]}" id="NCID0EMFAE" xlink:type="simple">N36°54'27.1" E129°14'34.2"</named-content></named-content>, 385m, <named-content xmlns:xlink="http://www.w3.org/1999/xlink" content-type="date" id="NCID0ERFAE" xlink:type="simple">26.IV.2012</named-content>, DH Lee, mountain stream; Gyeonggi Prov.: 1♀, Gapyeong-gun, Buk-myeon, Jeongmok-ri, Garim-bridge, <named-content xmlns:xlink="http://www.w3.org/1999/xlink" content-type="date" id="NCID0EVFAE" xlink:type="simple">16.IX.2010</named-content>, SW Jeong, stream; 1♂, Paju-si, Jangdan-myeon, Nosang-ri, <named-content xmlns:xlink="http://www.w3.org/1999/xlink" content-type="date" id="NCID0EZFAE" xlink:type="simple">21.IX.2012</named-content>, SW Jeong, stream.</p><!--PageBreak--></tp:treatment-sec><tp:treatment-sec sec-type="Published South Korean records" id="SECID0E5FAE"><title>Published South Korean records.</title><p>
              <italic><tp:taxon-name><tp:taxon-name-part taxon-name-part-type="genus">Hydraena</tp:taxon-name-part> <tp:taxon-name-part taxon-name-part-type="species">puetzi</tp:taxon-name-part></tp:taxon-name></italic>: <xref ref-type="bibr" rid="B21">Jäch and Skale (2015</xref>: 103). <italic><tp:taxon-name><tp:taxon-name-part taxon-name-part-type="genus">Hydraena</tp:taxon-name-part> <tp:taxon-name-part taxon-name-part-type="species">riparia</tp:taxon-name-part></tp:taxon-name></italic>: <xref ref-type="bibr" rid="B24">Kwon and Suh (1986</xref>: 99); <xref ref-type="bibr" rid="B22">Kim et al. (1994</xref>: 134); <xref ref-type="bibr" rid="B26">Lee (1995</xref>: 13); <xref ref-type="bibr" rid="B4">Han et al. (2007</xref>: 271); <xref ref-type="bibr" rid="B5">Han et al. (2008</xref>: 263); <xref ref-type="bibr" rid="B3">Cho and Park (2010</xref>: 96) [misidentification].</p></tp:treatment-sec><tp:treatment-sec sec-type="redescription" id="SECID0EUHAE"><title>Redescription.</title><p>Length 2.0–2.3 mm. Head black; pronotum and elytra brown to dark blue; ventral surface dark brown. Head (Fig. <xref ref-type="fig" rid="F2">6</xref>) trapezoidal, widest cross eyes, ventral side (Fig. <xref ref-type="fig" rid="F2">7</xref>) with sparse setae. Anterior margin of labrum (Fig. <xref ref-type="fig" rid="F2">6</xref>) nearly straight except antero-medial part deeply excised. Clypeus (Fig. <xref ref-type="fig" rid="F2">6</xref>) with relatively small punctures; antero-medial margin broadly rounded; antero-lateral part <!--PageBreak-->protruded. Frontoclypeal suture (Fig. <xref ref-type="fig" rid="F2">6</xref>) bisinuate. Mentum (Fig. <xref ref-type="fig" rid="F2">8</xref>) subquadrate, widest at posterior corner, with large punctures on anterior and lateral parts; anterior margin broadly rounded, with a row of thick setae; posterior part protruded laterally. Submentum (Fig. <xref ref-type="fig" rid="F2">7</xref>) semicircular; antero-medial margin nearly straight, dentate; antero-lateral margin protruded and acute. Antenna with nine antennomeres; 1 longest, approx. 2.5 times as long as 2; 2 approx. 6.0 times as long as 3, bulbous at basal part; 3 bulbous at apical part; 4 dish-shaped; 5–9 clubbed and with pubescence. Maxillary palpomere (Fig. <xref ref-type="fig" rid="F2">9</xref>) 1 smallest; 2 longest, approx. 3.0 times as long as 3, few setae present on ventral part, with transverse imbricate reticulation except apical part; 3 bulbous at apical part, few setae present on dorsal and ventral parts, with imbricate reticulation except anterior third; 4 approx. 2.0 times as long as 3, many setae present on dorsal and ventral parts, apical part acute, with imbricate reticulation except anterior to middle. Pronotum (Fig. <xref ref-type="fig" rid="F2">10</xref>) hexagonal, widest at middle and narrowest posterior part, medial part protruded and flattened; anterior margin sinuate; antero-median margin straight; anterior and posterior corners rectangular; lateral margin rounded and serrated. Elytra (Figs <xref ref-type="fig" rid="F2">11</xref>, <xref ref-type="fig" rid="F2">12</xref>) widest at middle; antero-lateral and postero-lateral parts serrated. Prosternum (Fig. <xref ref-type="fig" rid="F2">13</xref>) transverse, with longitudinal carina on medial part; anterior and posterior corners acute. Mesoventrite (Fig. <xref ref-type="fig" rid="F2">14</xref>) reverse pentagonal, with two vertical carina on each side of midline. Mesotibia (Fig. <xref ref-type="fig" rid="F2">15</xref>) serrate on apico-lateral part, with thick spines. Metaventrite (Fig. <xref ref-type="fig" rid="F2">16</xref>) flattened, with two glabrous parts medially. Sternite VII (Fig. <xref ref-type="fig" rid="F2">17</xref>) with many long setae on medial part in female. Male terminal sternite semicircular; postero-medial part bifid; posterior part rounded and with many setae. Median lobe of aedeagus (Fig. <xref ref-type="fig" rid="F7">50</xref>) longer than paramere, strongly curved at middle; a seta present on anterior third; apical part acute and protruded; flagellum bisinuate. Left paramere (Fig. <xref ref-type="fig" rid="F7">50</xref>) as long as right; apical part long-oval; many long setae present on apical margin. Apical part of right paramere (Fig. <xref ref-type="fig" rid="F7">50</xref>) semicircular; many long setae present on apical margin.</p><fig id="F1" position="float" orientation="portrait"><label>Figures 1–5.</label><caption><p>Habitus. <bold>1</bold> <italic><tp:taxon-name><tp:taxon-name-part taxon-name-part-type="genus">Hydraena</tp:taxon-name-part> <tp:taxon-name-part taxon-name-part-type="species">puetzi</tp:taxon-name-part></tp:taxon-name></italic>, 2.2 mm <bold>2</bold> <italic><tp:taxon-name><tp:taxon-name-part taxon-name-part-type="genus">Ochthebius</tp:taxon-name-part> <tp:taxon-name-part taxon-name-part-type="species">hasegawai</tp:taxon-name-part></tp:taxon-name></italic>, 1.8 mm <bold>3</bold> <italic><tp:taxon-name><tp:taxon-name-part taxon-name-part-type="genus">Ochthebius</tp:taxon-name-part> <tp:taxon-name-part taxon-name-part-type="species">lobatus</tp:taxon-name-part></tp:taxon-name></italic>, 2.2 mm <bold>4</bold> <italic><tp:taxon-name><tp:taxon-name-part taxon-name-part-type="genus">Ochthebius</tp:taxon-name-part> <tp:taxon-name-part taxon-name-part-type="species">marinus</tp:taxon-name-part></tp:taxon-name></italic>, 2.0 mm <bold>5</bold> <italic><tp:taxon-name><tp:taxon-name-part taxon-name-part-type="genus">Ochthebius</tp:taxon-name-part> <tp:taxon-name-part taxon-name-part-type="species">satoi</tp:taxon-name-part></tp:taxon-name></italic>, 1.8 mm.</p></caption><graphic xmlns:xlink="http://www.w3.org/1999/xlink" xlink:href="zookeys-634-057-g001.jpg" position="float" orientation="portrait" xlink:type="simple" id="oo_111832.jpg"/></fig><fig id="F2" position="float" orientation="portrait"><label>Figures 6–17.</label><caption><p>
          <italic><tp:taxon-name><tp:taxon-name-part taxon-name-part-type="genus">Hydraena</tp:taxon-name-part> <tp:taxon-name-part taxon-name-part-type="species">puetzi</tp:taxon-name-part></tp:taxon-name></italic>. <bold>6</bold> head (dorsal aspect) <bold>7</bold> head (ventral aspect) <bold>8</bold> mentum (ventral aspect) <bold>9</bold> maxillary palpus (ventral aspect) <bold>10</bold> pronotum (dorsal aspect) <bold>11</bold> anterior part of elytron (dorsal aspect) <bold>12</bold> posterior part of elytron (dorsal aspect) <bold>13</bold> prosternum (ventral aspect) <bold>14</bold> mesoventrite (ventral aspect) <bold>15</bold> mesotibia in male (dorsal aspect) <bold>16</bold> metaventrite (ventral aspect) <bold>17</bold> abdominal sternites (ventral aspect).</p></caption><graphic xmlns:xlink="http://www.w3.org/1999/xlink" xlink:href="zookeys-634-057-g002.jpg" position="float" orientation="portrait" xlink:type="simple" id="oo_111833.jpg"/></fig></tp:treatment-sec><tp:treatment-sec sec-type="distribution" id="SECID0EAOAE"><title>Distribution.</title><p>Korea, China (Liaoning, Shandong), Russia (Far East).</p></tp:treatment-sec><tp:treatment-sec sec-type="Biological note" id="SECID0EFOAE"><title>Biological note.</title><p>They are found under leaves or stones in margins of mountain streams. Some specimens were collected from submerged branch and leaves in seepage on small cliff.</p></tp:treatment-sec><tp:treatment-sec sec-type="remarks" id="SECID0EKOAE"><title>Remarks.</title><p>
              <xref ref-type="bibr" rid="B24">Kwon and Suh (1986)</xref> first recorded this species as <italic><tp:taxon-name><tp:taxon-name-part taxon-name-part-type="genus">Hydraena</tp:taxon-name-part> <tp:taxon-name-part taxon-name-part-type="species">riparia</tp:taxon-name-part></tp:taxon-name></italic> in Korea. After that, many entomologists [<xref ref-type="bibr" rid="B22">Kim et al. (1994)</xref>; <xref ref-type="bibr" rid="B26">Lee (1995)</xref>; <xref ref-type="bibr" rid="B4">Han et al. (2007)</xref>; <xref ref-type="bibr" rid="B5">Han et al. (2008)</xref>; <xref ref-type="bibr" rid="B3">Cho and Park (2010)</xref>] reported the species, only in the local fauna without any taxonomic comments. After studying the specimen (1♂, Samcheok-si, Gagok-stream, <named-content xmlns:xlink="http://www.w3.org/1999/xlink" content-type="date" id="NCID0ESPAE" xlink:type="simple">25.VI.1985</named-content>. SH Lee) previously examined by <xref ref-type="bibr" rid="B24">Kwon and Suh (1986)</xref>, we found that it had been incorrectly identified and actually is <italic><tp:taxon-name><tp:taxon-name-part taxon-name-part-type="genus">Hydraena</tp:taxon-name-part> <tp:taxon-name-part taxon-name-part-type="species">puetzi</tp:taxon-name-part></tp:taxon-name></italic>. This species can be distinguished from <italic><tp:taxon-name><tp:taxon-name-part taxon-name-part-type="genus">Hydraena</tp:taxon-name-part> <tp:taxon-name-part taxon-name-part-type="species">riparia</tp:taxon-name-part></tp:taxon-name></italic> by left paramere (Fig. <xref ref-type="fig" rid="F2">7A</xref>) parallel at middle, and apical part of right paramere (Fig. <xref ref-type="fig" rid="F2">7A</xref>) semicircular, with compact long setae on apex.</p><!--PageBreak--></tp:treatment-sec><tp:treatment-sec><!--Section generated to contain objects referenced in tp:taxon-treatment.--><fig id="F7" position="float" orientation="portrait"><label>Figures 50–54.</label><caption><p>Aedeagus (lateral aspect). <bold>50</bold> <italic><tp:taxon-name><tp:taxon-name-part taxon-name-part-type="genus">Hydraena</tp:taxon-name-part> <tp:taxon-name-part taxon-name-part-type="species">puetzi</tp:taxon-name-part></tp:taxon-name></italic> <bold>51</bold> <italic><tp:taxon-name><tp:taxon-name-part taxon-name-part-type="genus">Ochthebius</tp:taxon-name-part> <tp:taxon-name-part taxon-name-part-type="species">hasegawai</tp:taxon-name-part></tp:taxon-name></italic> <bold>52</bold> <italic><tp:taxon-name><tp:taxon-name-part taxon-name-part-type="genus">Ochthebius</tp:taxon-name-part> <tp:taxon-name-part taxon-name-part-type="species">lobatus</tp:taxon-name-part></tp:taxon-name></italic> <bold>53</bold> <italic><tp:taxon-name><tp:taxon-name-part taxon-name-part-type="genus">Ochthebius</tp:taxon-name-part> <tp:taxon-name-part taxon-name-part-type="species">marinus</tp:taxon-name-part></tp:taxon-name></italic> <bold>54</bold> <italic><tp:taxon-name><tp:taxon-name-part taxon-name-part-type="genus">Ochthebius</tp:taxon-name-part> <tp:taxon-name-part taxon-name-part-type="species">satoi</tp:taxon-name-part></tp:taxon-name></italic>. Scale bars 0.1 mm.</p></caption><graphic xmlns:xlink="http://www.w3.org/1999/xlink" xlink:href="zookeys-634-057-g007.jpg" position="float" orientation="portrait" xlink:type="simple" id="oo_111839.jpg"/></fig><fig id="F8" position="float" orientation="portrait"><label>Figures 55–56.</label><caption><p>Distribution maps. <bold>55</bold> <italic><tp:taxon-name><tp:taxon-name-part taxon-name-part-type="genus">Hydraena</tp:taxon-name-part> <tp:taxon-name-part taxon-name-part-type="species">puetzi</tp:taxon-name-part></tp:taxon-name></italic> (circle), <italic><tp:taxon-name><tp:taxon-name-part taxon-name-part-type="genus">Hydraena</tp:taxon-name-part> <tp:taxon-name-part taxon-name-part-type="species">miyatakei</tp:taxon-name-part></tp:taxon-name></italic> (triangle) <bold>56</bold> <italic><tp:taxon-name><tp:taxon-name-part taxon-name-part-type="genus">Ochthebius</tp:taxon-name-part> <tp:taxon-name-part taxon-name-part-type="species">ahni</tp:taxon-name-part></tp:taxon-name></italic> (trapezoid), <italic><tp:taxon-name><tp:taxon-name-part taxon-name-part-type="genus">Ochthebius</tp:taxon-name-part> <tp:taxon-name-part taxon-name-part-type="species">lobatus</tp:taxon-name-part></tp:taxon-name></italic> (circle), <italic><tp:taxon-name><tp:taxon-name-part taxon-name-part-type="genus">Ochthebius</tp:taxon-name-part> <tp:taxon-name-part taxon-name-part-type="species">marinus</tp:taxon-name-part></tp:taxon-name></italic> (diamond), <italic><tp:taxon-name><tp:taxon-name-part taxon-name-part-type="genus">Ochthebius</tp:taxon-name-part> <tp:taxon-name-part taxon-name-part-type="species">parki</tp:taxon-name-part></tp:taxon-name></italic> (star), <italic><tp:taxon-name><tp:taxon-name-part taxon-name-part-type="genus">Ochthebius</tp:taxon-name-part> <tp:taxon-name-part taxon-name-part-type="species">satoi</tp:taxon-name-part></tp:taxon-name></italic> (triangle), <italic><tp:taxon-name><tp:taxon-name-part taxon-name-part-type="genus">Ochthebius</tp:taxon-name-part> <tp:taxon-name-part taxon-name-part-type="species">hasegawai</tp:taxon-name-part></tp:taxon-name></italic> (square).</p></caption><graphic xmlns:xlink="http://www.w3.org/1999/xlink" xlink:href="zookeys-634-057-g008.jpg" position="float" orientation="portrait" xlink:type="simple" id="oo_111840.jpg"/></fig></tp:treatment-sec><ref-list><ref id="B21"><mixed-citation xmlns:xlink="http://www.w3.org/1999/xlink" xlink:type="simple">
          <person-group><name name-style="western"><surname>Jäch</surname><given-names>MA</given-names></name><name name-style="western"><surname>Skale</surname><given-names>A</given-names></name></person-group> (<year>2015</year>) <article-title>Family <tp:taxon-name><tp:taxon-name-part taxon-name-part-type="family">Hydraenidae</tp:taxon-name-part></tp:taxon-name>.</article-title> In: <person-group><name name-style="western"><surname>Löbl</surname><given-names>I</given-names></name><name name-style="western"><surname>Löbl</surname><given-names>D</given-names></name></person-group> (<role>Eds</role>) <source>Catalogue of Palaearctic <tp:taxon-name><tp:taxon-name-part taxon-name-part-type="order">Coleoptera</tp:taxon-name-part></tp:taxon-name> (Volume 1, Revised and updated edition) – <tp:taxon-name><tp:taxon-name-part taxon-name-part-type="superfamily">Hydrophiloidea</tp:taxon-name-part></tp:taxon-name>–<tp:taxon-name><tp:taxon-name-part taxon-name-part-type="superfamily">Staphylinoidea</tp:taxon-name-part></tp:taxon-name></source>. <publisher-name>Brill</publisher-name>, <publisher-loc>Leiden</publisher-loc>, <fpage>130</fpage>–<lpage>162</lpage>.</mixed-citation></ref><ref id="B24"><mixed-citation xmlns:xlink="http://www.w3.org/1999/xlink" xlink:type="simple">
          <person-group><name name-style="western"><surname>Kwon</surname><given-names>YJ</given-names></name><name name-style="western"><surname>Suh</surname><given-names>SJ</given-names></name></person-group> (<year>1986</year>) <article-title>Check list of Water Beetles from Korea. <tp:taxon-name><tp:taxon-name-part taxon-name-part-type="class">Insecta</tp:taxon-name-part></tp:taxon-name> Koreana 6: 91–113. Leach WE (1815) Entomology.</article-title> In: <person-group><name name-style="western"><surname>Brewster</surname><given-names>D</given-names></name></person-group> (<role>Ed.</role>) <source>The Edinburgh Encyclopaedia</source> (<volume>Volume 9</volume>, <issue>part 1</issue>). <publisher-name>Balfour</publisher-name>, <publisher-loc>Edinburgh</publisher-loc>, <fpage>57</fpage>–<lpage>172</lpage>.</mixed-citation></ref><ref id="B22"><mixed-citation xmlns:xlink="http://www.w3.org/1999/xlink" xlink:type="simple">
          <person-group><name name-style="western"><surname>Kim</surname><given-names>JI</given-names></name><name name-style="western"><surname>Kwon</surname><given-names>YJ</given-names></name><name name-style="western"><surname>Paek</surname><given-names>JC</given-names></name><name name-style="western"><surname>Lee</surname><given-names>SM</given-names></name><name name-style="western"><surname>An</surname><given-names>SR</given-names></name><name name-style="western"><surname>Park</surname><given-names>HC</given-names></name><name name-style="western"><surname>Chu</surname><given-names>HY</given-names></name></person-group> (<year>1994</year>) <article-title><tp:taxon-name><tp:taxon-name-part taxon-name-part-type="order">Coleoptera</tp:taxon-name-part></tp:taxon-name>.</article-title> In: <institution xlink:type="simple">The Entomological Society of Korea and Korean Society of Applied Entomology</institution> (<role>Eds</role>) <source>Check List of Insects from Korea</source>. <publisher-name>Kon-Kuk University Press</publisher-name>, <publisher-loc>Seoul</publisher-loc>, <fpage>117</fpage>–<lpage>214</lpage>.</mixed-citation></ref><ref id="B26"><mixed-citation xmlns:xlink="http://www.w3.org/1999/xlink" xlink:type="simple">
          <person-group><name name-style="western"><surname>Lee</surname><given-names>SH</given-names></name></person-group> (<year>1995</year>) <article-title>Water beetles of Bulyeong valley.</article-title> <source>Corentomon</source> <volume>6</volume>(<issue>1</issue>): <fpage>11</fpage>–<lpage>16</lpage>.</mixed-citation></ref><ref id="B4"><mixed-citation xmlns:xlink="http://www.w3.org/1999/xlink" xlink:type="simple">
          <person-group><name name-style="western"><surname>Han</surname><given-names>MS</given-names></name><name name-style="western"><surname>Na</surname><given-names>YE</given-names></name><name name-style="western"><surname>Bang</surname><given-names>HS</given-names></name><name name-style="western"><surname>Kim</surname><given-names>MH</given-names></name><name name-style="western"><surname>Kim</surname><given-names>KM</given-names></name><name name-style="western"><surname>Roh</surname><given-names>KA</given-names></name><name name-style="western"><surname>Lee</surname><given-names>JT</given-names></name></person-group> (<year>2007</year>) <article-title>The Fauna of Aquatic Invertebrates in Paddy Field.</article-title> <source>Korean Journal of Environmental Agriculture</source> <volume>26</volume>(<issue>3</issue>): <fpage>267</fpage>–<lpage>273</lpage>. doi: <ext-link xlink:type="simple" ext-link-type="doi" xlink:href="10.5338/KJEA.2007.26.3.267">10.5338/KJEA.2007.26.3.267</ext-link></mixed-citation></ref><ref id="B5"><mixed-citation xmlns:xlink="http://www.w3.org/1999/xlink" xlink:type="simple">
          <person-group><name name-style="western"><surname>Han</surname><given-names>MS</given-names></name><name name-style="western"><surname>Na</surname><given-names>YE</given-names></name><name name-style="western"><surname>Bang</surname><given-names>HS</given-names></name><name name-style="western"><surname>Kim</surname><given-names>MH</given-names></name><name name-style="western"><surname>Kang</surname><given-names>KK</given-names></name><name name-style="western"><surname>Hong</surname><given-names>HK</given-names></name><name name-style="western"><surname>Lee</surname><given-names>JT</given-names></name><name name-style="western"><surname>Ko</surname><given-names>BG</given-names></name></person-group> (<year>2008</year>) <source>An Illustrated book of Aquatic Invertebrates in Paddy Field</source> (a <edition>Revised Edition</edition>). <publisher-name>National Institute of Agricultural Science and Technology</publisher-name>, <publisher-loc>RDA, Suwon</publisher-loc>, <size units="page">416 pp</size>. <comment>[In Korean]</comment></mixed-citation></ref><ref id="B3"><mixed-citation xmlns:xlink="http://www.w3.org/1999/xlink" xlink:type="simple">
          <person-group><name name-style="western"><surname>Cho</surname><given-names>YB</given-names></name><name name-style="western"><surname>Park</surname><given-names>SW</given-names></name></person-group> (<year>2010</year>) <article-title><tp:taxon-name><tp:taxon-name-part taxon-name-part-type="order">Coleoptera</tp:taxon-name-part></tp:taxon-name>.</article-title> In: <person-group><name name-style="western"><surname>Paek</surname><given-names>MK</given-names></name></person-group> (<role>Ed.</role>) <source>Checklist of Korean Insects</source>. <publisher-name>Nature and Ecology</publisher-name>, <publisher-loc>Seoul</publisher-loc>, <fpage>83</fpage>–<lpage>157</lpage>.</mixed-citation></ref></ref-list></tp:taxon-treatment>
