# Supplementary material for: A taxonomic review of the Hydraenidae in South Korea (Coleoptera)
Source: Zookeys. 2016 Nov 21;(634):57–78. doi: 10.3897/zookeys.634.10640 (PMC5126531; doi:10.3897/zookeys.634.10640)
Supplement: XML Treatment for Hydraenopsis [file zookeys.634.10640-treatment4.xml]

<!DOCTYPE tp:taxon-treatment
  PUBLIC "-//TaxonX//DTD Taxonomic Treatment Publishing DTD v0 20100105//EN" "tax-treatment-NSO.dtd">
<tp:taxon-treatment xmlns:tp="http://www.plazi.org/taxpub"><tp:treatment-meta><kwd-group><label>Taxon classification</label><kwd><named-content content-type="kingdom">Animalia</named-content></kwd><kwd><named-content content-type="order">Coleoptera</named-content></kwd><kwd><named-content content-type="family">Hydraenidae</named-content></kwd></kwd-group><mixed-citation publication-type="journal"><person-group><name><surname>Lee</surname><given-names>Dae-Hyun</given-names></name><name><surname>Ahn</surname><given-names>Kee-Jeong</given-names></name></person-group><article-title>A taxonomic review of the <tp:taxon-name><tp:taxon-name-part taxon-name-part-type="family">Hydraenidae</tp:taxon-name-part></tp:taxon-name> in South Korea (<tp:taxon-name><tp:taxon-name-part taxon-name-part-type="order">Coleoptera</tp:taxon-name-part></tp:taxon-name>)</article-title><source>Zookeys</source><day>21</day><month>11</month><year>2016</year><volume>2016</volume><issue>634</issue><fpage>57</fpage><lpage>78</lpage><pub-id pub-id-type="doi">10.3897/zookeys.634.10640</pub-id></mixed-citation></tp:treatment-meta><tp:nomenclature><label>Subgenus</label><tp:taxon-name>
              <tp:taxon-name-part taxon-name-part-type="subgenus">Hydraenopsis</tp:taxon-name-part>
            </tp:taxon-name><tp:taxon-authority>Janssens, 1972</tp:taxon-authority><tp:nomenclature-citation-list><tp:nomenclature-citation><tp:taxon-name>
                  <tp:taxon-name-part taxon-name-part-type="genus">Hydraenopsis</tp:taxon-name-part>
                </tp:taxon-name><comment>Janssens, 1972: 254. Type species: <tp:taxon-name><tp:taxon-name-part taxon-name-part-type="genus">Hydraenopsis</tp:taxon-name-part> <tp:taxon-name-part taxon-name-part-type="species">vietnamensis</tp:taxon-name-part></tp:taxon-name> Janssens, 1972.</comment></tp:nomenclature-citation></tp:nomenclature-citation-list></tp:nomenclature><tp:treatment-sec sec-type="diagnosis" id="SECID0EHSAE"><title>Diagnosis.</title><p>Transverse anterior inner gular carina absent; mesosternal intercoxal process protruding from mesosternal disc at an angle of 150°–180°; at least one of the two parameres shifted (<xref ref-type="bibr" rid="B14">Jäch et al. 2000</xref>).</p></tp:treatment-sec><ref-list><ref id="B14"><mixed-citation xmlns:xlink="http://www.w3.org/1999/xlink" xlink:type="simple">
          <person-group><name name-style="western"><surname>Jäch</surname><given-names>MA</given-names></name><name name-style="western"><surname>Beutel</surname><given-names>RG</given-names></name><name name-style="western"><surname>Díaz</surname><given-names>JA</given-names></name><name name-style="western"><surname>Kodada</surname><given-names>J</given-names></name></person-group> (<year>2000</year>) <article-title>Subgeneric classification, description of head structures, and world check list of <italic><tp:taxon-name><tp:taxon-name-part taxon-name-part-type="genus">Hydraena</tp:taxon-name-part></tp:taxon-name></italic> Kugelann (<tp:taxon-name><tp:taxon-name-part taxon-name-part-type="class">Insecta</tp:taxon-name-part></tp:taxon-name>: <tp:taxon-name><tp:taxon-name-part taxon-name-part-type="order">Coleoptera</tp:taxon-name-part></tp:taxon-name>: <tp:taxon-name><tp:taxon-name-part taxon-name-part-type="family">Hydraenidae</tp:taxon-name-part></tp:taxon-name>).</article-title> <source>Annalen des Naturhistorischen Museums in Wien</source> <volume>102B</volume>: <fpage>177</fpage>–<lpage>258</lpage>.</mixed-citation></ref></ref-list></tp:taxon-treatment>
