# Supplementary material for: A taxonomic review of the Hydraenidae in South Korea (Coleoptera)
Source: Zookeys. 2016 Nov 21;(634):57–78. doi: 10.3897/zookeys.634.10640 (PMC5126531; doi:10.3897/zookeys.634.10640)
Supplement: XML Treatment for Ochthebius [file zookeys.634.10640-treatment6.xml]

<!DOCTYPE tp:taxon-treatment
  PUBLIC "-//TaxonX//DTD Taxonomic Treatment Publishing DTD v0 20100105//EN" "tax-treatment-NSO.dtd">
<tp:taxon-treatment xmlns:tp="http://www.plazi.org/taxpub"><tp:treatment-meta><kwd-group><label>Taxon classification</label><kwd><named-content content-type="kingdom">Animalia</named-content></kwd><kwd><named-content content-type="order">Coleoptera</named-content></kwd><kwd><named-content content-type="family">Hydraenidae</named-content></kwd></kwd-group><mixed-citation publication-type="journal"><person-group><name><surname>Lee</surname><given-names>Dae-Hyun</given-names></name><name><surname>Ahn</surname><given-names>Kee-Jeong</given-names></name></person-group><article-title>A taxonomic review of the <tp:taxon-name><tp:taxon-name-part taxon-name-part-type="family">Hydraenidae</tp:taxon-name-part></tp:taxon-name> in South Korea (<tp:taxon-name><tp:taxon-name-part taxon-name-part-type="order">Coleoptera</tp:taxon-name-part></tp:taxon-name>)</article-title><source>Zookeys</source><day>21</day><month>11</month><year>2016</year><volume>2016</volume><issue>634</issue><fpage>57</fpage><lpage>78</lpage><pub-id pub-id-type="doi">10.3897/zookeys.634.10640</pub-id></mixed-citation></tp:treatment-meta><tp:nomenclature><label>Genus</label><tp:taxon-name>
              <tp:taxon-name-part taxon-name-part-type="genus">Ochthebius</tp:taxon-name-part>
            </tp:taxon-name><tp:taxon-authority>Leach, 1815</tp:taxon-authority><xref ref-type="fig" rid="F3">Figs 18</xref><xref ref-type="fig" rid="F3">, 19</xref><xref ref-type="fig" rid="F3">, 22</xref><xref ref-type="fig" rid="F3">, 23</xref><xref ref-type="fig" rid="F4">, 29</xref><xref ref-type="fig" rid="F4">, 30</xref><xref ref-type="fig" rid="F4">, 31</xref><xref ref-type="fig" rid="F5">, 37</xref><xref ref-type="fig" rid="F5">, 38</xref><xref ref-type="fig" rid="F6">, 45</xref><xref ref-type="fig" rid="F6">, 46</xref><tp:nomenclature-citation-list><tp:nomenclature-citation><tp:taxon-name>
                  <tp:taxon-name-part taxon-name-part-type="genus">Ochthebius</tp:taxon-name-part>
                </tp:taxon-name><comment>Leach, 1815: 95. Type species: <tp:taxon-name><tp:taxon-name-part taxon-name-part-type="genus">Helophorus</tp:taxon-name-part> <tp:taxon-name-part taxon-name-part-type="species">marinus</tp:taxon-name-part></tp:taxon-name> Paykull, 1798.</comment></tp:nomenclature-citation></tp:nomenclature-citation-list></tp:nomenclature><tp:treatment-sec sec-type="diagnosis" id="SECID0EKZAE"><title>Diagnosis.</title><p>Body (Fig. <xref ref-type="fig" rid="F4">26</xref>) with distinct pronoto-elytral angle. Head (Fig. <xref ref-type="fig" rid="F4">27</xref>) with a transverse groove separating clypeus and frons, the latter on each side with an interocular pit-like depression and a short longitudinal depression or groove on postero-medial part. Anterior margin of labrum truncate, sometimes with a small medial emargination. Pronotum (Figs <xref ref-type="fig" rid="F3">21</xref>, <xref ref-type="fig" rid="F4">30</xref>, <xref ref-type="fig" rid="F5">37</xref>, <xref ref-type="fig" rid="F6">45</xref>) with a narrow hyaline membranous cuticula, middle pronotal portion raised, and with longitudinal or transversal groove. Elytra (Figs <xref ref-type="fig" rid="F3">22</xref>, <xref ref-type="fig" rid="F4">31</xref>, <xref ref-type="fig" rid="F5">38</xref>, <xref ref-type="fig" rid="F6">46</xref>) with rows of punctures (<xref ref-type="bibr" rid="B2">Chiesa 1959</xref>; <xref ref-type="bibr" rid="B6">Hansen 1987</xref>; <xref ref-type="bibr" rid="B8">Jäch 1992</xref>).</p></tp:treatment-sec><tp:treatment-sec sec-type="key" id="SECID0EE2AE"><title>Key to the species of South Korean <italic><tp:taxon-name><tp:taxon-name-part taxon-name-part-type="genus">Ochthebius</tp:taxon-name-part></tp:taxon-name></italic></title><table-wrap content-type="key" position="anchor" orientation="portrait"><table id="TID0EDFAE" rules="all"><tbody><tr><td rowspan="1" colspan="1">1</td><td rowspan="1" colspan="1">Pronotum widest at anterior third to three seventh part, protruded laterally</td><td rowspan="1" colspan="1">
                      <bold>2</bold>
                    </td></tr><tr><td rowspan="1" colspan="1">–</td><td rowspan="1" colspan="1">Pronotum widest at middle part, rounded laterally</td><td rowspan="1" colspan="1">
                      <bold>5</bold>
                    </td></tr><tr><td rowspan="1" colspan="1">2</td><td rowspan="1" colspan="1">Elytra (Fig. <xref ref-type="fig" rid="F4">31</xref>) with long setae</td><td rowspan="1" colspan="1">
                      <bold><italic><tp:taxon-name><tp:taxon-name-part taxon-name-part-type="genus">Ochthebius</tp:taxon-name-part> <tp:taxon-name-part taxon-name-part-type="species">lobatus</tp:taxon-name-part></tp:taxon-name></italic></bold>
                    </td></tr><tr><td rowspan="1" colspan="1">–</td><td rowspan="1" colspan="1">Elytra (Figs <xref ref-type="fig" rid="F3">22</xref>, <xref ref-type="fig" rid="F5">38</xref>, <xref ref-type="fig" rid="F6">46</xref>) with short setae</td><td rowspan="1" colspan="1">
                      <bold>3</bold>
                    </td></tr><tr><td rowspan="1" colspan="1">3</td><td rowspan="1" colspan="1">Maxillary palpomere 3 (Fig. <xref ref-type="fig" rid="F3">20</xref>) approx. 4.0 times as long as 4</td><td rowspan="1" colspan="1">
                      <bold><italic><tp:taxon-name><tp:taxon-name-part taxon-name-part-type="genus">Ochthebius</tp:taxon-name-part> <tp:taxon-name-part taxon-name-part-type="species">hasegawai</tp:taxon-name-part></tp:taxon-name></italic></bold>
                    </td></tr><tr><td rowspan="1" colspan="1">–</td><td rowspan="1" colspan="1">Maxillary palpomere 3 (Figs <xref ref-type="fig" rid="F5">36</xref>, <xref ref-type="fig" rid="F6">44</xref>) approx. 2.0 times as long as 4</td><td rowspan="1" colspan="1">
                      <bold>4</bold>
                    </td></tr><tr><td rowspan="1" colspan="1">4</td><td rowspan="1" colspan="1">Medial part of metaventrite (Fig. <xref ref-type="fig" rid="F5">41</xref>) with pubescence; apical part of distal lobe of aedeagus acute</td><td rowspan="1" colspan="1">
                      <bold><italic><tp:taxon-name><tp:taxon-name-part taxon-name-part-type="genus">Ochthebius</tp:taxon-name-part> <tp:taxon-name-part taxon-name-part-type="species">marinus</tp:taxon-name-part></tp:taxon-name></italic></bold>
                    </td></tr><tr><td rowspan="1" colspan="1">–</td><td rowspan="1" colspan="1">Medial part of metaventrite (Fig. <xref ref-type="fig" rid="F6">48</xref>) without pubescence; apical part of distal lobe of aedeagus round</td><td rowspan="1" colspan="1">
                      <bold><italic><tp:taxon-name><tp:taxon-name-part taxon-name-part-type="genus">Ochthebius</tp:taxon-name-part> <tp:taxon-name-part taxon-name-part-type="species">satoi</tp:taxon-name-part></tp:taxon-name></italic></bold>
                    </td></tr><tr><td rowspan="1" colspan="1">5</td><td rowspan="1" colspan="1">Pronotal longitudinal groove distinct (<xref ref-type="bibr" rid="B16">Jäch and Delgado 2014</xref>: Fig. <xref ref-type="fig" rid="F2">6</xref>); distal lobe of aedeagus curved in lateral view (<xref ref-type="bibr" rid="B16">Jäch and Delgado 2014</xref>: Figs <xref ref-type="fig" rid="F2">8</xref>, <xref ref-type="fig" rid="F2">15h</xref>)</td><td rowspan="1" colspan="1">
                      <bold><italic><tp:taxon-name><tp:taxon-name-part taxon-name-part-type="genus">Ochthebius</tp:taxon-name-part> <tp:taxon-name-part taxon-name-part-type="species">ahni</tp:taxon-name-part></tp:taxon-name></italic></bold>
                    </td></tr><tr><td rowspan="1" colspan="1">–</td><td rowspan="1" colspan="1">Pronotal longitudinal groove indistinct (<xref ref-type="bibr" rid="B16">Jäch and Delgado 2014</xref>: Fig. <xref ref-type="fig" rid="F2">7</xref>); distal lobe of aedeagus bisinuate in lateral view (<xref ref-type="bibr" rid="B16">Jäch and Delgado 2014</xref>: Figs <xref ref-type="fig" rid="F2">13</xref>, <xref ref-type="fig" rid="F2">15a</xref>)</td><td rowspan="1" colspan="1">
                      <bold><italic><tp:taxon-name><tp:taxon-name-part taxon-name-part-type="genus">Ochthebius</tp:taxon-name-part> <tp:taxon-name-part taxon-name-part-type="species">parki</tp:taxon-name-part></tp:taxon-name></italic></bold>
                    </td></tr></tbody></table></table-wrap><fig id="F3" position="float" orientation="portrait"><label>Figures 18–25.</label><caption><p>
          <italic><tp:taxon-name><tp:taxon-name-part taxon-name-part-type="genus">Ochthebius</tp:taxon-name-part> <tp:taxon-name-part taxon-name-part-type="species">hasegawai</tp:taxon-name-part></tp:taxon-name></italic>. <bold>18</bold> mentum (ventral aspect) <bold>19</bold> antennae (lateral aspect) <bold>20</bold> maxillary palpus (ventral aspect) <bold>21</bold> pronotum (dorsal aspect) <bold>22</bold> anterior part of elytron (dorsal aspect) <bold>23</bold> mesoventrite (ventral aspect) <bold>24</bold> metaventrite (ventral aspect) <bold>25</bold> male terminal sternite (ventral aspect).</p></caption><graphic xmlns:xlink="http://www.w3.org/1999/xlink" xlink:href="zookeys-634-057-g003.jpg" position="float" orientation="portrait" xlink:type="simple" id="oo_111834.jpg"/></fig><fig id="F4" position="float" orientation="portrait"><label>Figures 26–33.</label><caption><p>
          <italic><tp:taxon-name><tp:taxon-name-part taxon-name-part-type="genus">Ochthebius</tp:taxon-name-part> <tp:taxon-name-part taxon-name-part-type="species">lobatus</tp:taxon-name-part></tp:taxon-name></italic>. <bold>26</bold> body (dorsal aspect) <bold>27</bold> head (dorsal aspect) <bold>28</bold> mentum (ventral aspect) <bold>29</bold> maxillary palpus (dorsal aspect) <bold>30</bold> pronotum (dorsal aspect) <bold>31</bold> anterior part of elytron (dorsal aspect) <bold>32</bold> meso– and metaventrite (ventral aspect) <bold>33</bold> sternites VIII–IX (ventral aspect).</p></caption><graphic xmlns:xlink="http://www.w3.org/1999/xlink" xlink:href="zookeys-634-057-g004.jpg" position="float" orientation="portrait" xlink:type="simple" id="oo_111835.jpg"/></fig><fig id="F5" position="float" orientation="portrait"><label>Figures 34–41.</label><caption><p>
          <italic><tp:taxon-name><tp:taxon-name-part taxon-name-part-type="genus">Ochthebius</tp:taxon-name-part> <tp:taxon-name-part taxon-name-part-type="species">marinus</tp:taxon-name-part></tp:taxon-name></italic>. <bold>34</bold> mentum (ventral aspect) <bold>35</bold> head (ventral aspect) <bold>36</bold> maxillary palpus (ventral aspect) <bold>37</bold> pronotum (dorsal aspect) <bold>38</bold> anterior part of elytron (dorsal aspect) <bold>39</bold> posterior part of elytron (dorsal aspect) <bold>40</bold> mesoventrite (ventral aspect) <bold>41</bold> metaventrite (ventral aspect).</p></caption><graphic xmlns:xlink="http://www.w3.org/1999/xlink" xlink:href="zookeys-634-057-g005.jpg" position="float" orientation="portrait" xlink:type="simple" id="oo_111836.jpg"/></fig><fig id="F6" position="float" orientation="portrait"><label>Figures 42–49.</label><caption><p>
          <italic><tp:taxon-name><tp:taxon-name-part taxon-name-part-type="genus">Ochthebius</tp:taxon-name-part> <tp:taxon-name-part taxon-name-part-type="species">satoi</tp:taxon-name-part></tp:taxon-name></italic>. <bold>42</bold> mentum (ventral aspect) <bold>43</bold> gena and gula (ventral aspect) <bold>44</bold> maxillary palpus (dorsal aspect) <bold>45</bold> pronotum (dorsal aspect) <bold>46</bold> anterior part of elytron (dorsal aspect) <bold>47</bold> mesoventrite (ventral aspect) <bold>48</bold> metaventrite (ventral aspect) <bold>49</bold> male terminal sternite (ventral aspect).</p></caption><graphic xmlns:xlink="http://www.w3.org/1999/xlink" xlink:href="zookeys-634-057-g006.jpg" position="float" orientation="portrait" xlink:type="simple" id="oo_111837.jpg"/></fig></tp:treatment-sec><tp:treatment-sec><!--Section generated to contain objects referenced in tp:taxon-treatment.--><fig id="F2" position="float" orientation="portrait"><label>Figures 6–17.</label><caption><p>
          <italic><tp:taxon-name><tp:taxon-name-part taxon-name-part-type="genus">Hydraena</tp:taxon-name-part> <tp:taxon-name-part taxon-name-part-type="species">puetzi</tp:taxon-name-part></tp:taxon-name></italic>. <bold>6</bold> head (dorsal aspect) <bold>7</bold> head (ventral aspect) <bold>8</bold> mentum (ventral aspect) <bold>9</bold> maxillary palpus (ventral aspect) <bold>10</bold> pronotum (dorsal aspect) <bold>11</bold> anterior part of elytron (dorsal aspect) <bold>12</bold> posterior part of elytron (dorsal aspect) <bold>13</bold> prosternum (ventral aspect) <bold>14</bold> mesoventrite (ventral aspect) <bold>15</bold> mesotibia in male (dorsal aspect) <bold>16</bold> metaventrite (ventral aspect) <bold>17</bold> abdominal sternites (ventral aspect).</p></caption><graphic xmlns:xlink="http://www.w3.org/1999/xlink" xlink:href="zookeys-634-057-g002.jpg" position="float" orientation="portrait" xlink:type="simple" id="oo_111833.jpg"/></fig></tp:treatment-sec><ref-list><ref id="B2"><mixed-citation xmlns:xlink="http://www.w3.org/1999/xlink" xlink:type="simple">
          <person-group><name name-style="western"><surname>Chiesa</surname><given-names>A</given-names></name></person-group> (<year>1959</year>) <source><tp:taxon-name><tp:taxon-name-part taxon-name-part-type="family">Hydrophilidae</tp:taxon-name-part></tp:taxon-name> Europae (<tp:taxon-name><tp:taxon-name-part taxon-name-part-type="order">Coleoptera</tp:taxon-name-part></tp:taxon-name>, Palpicornia)</source>. <publisher-name>A. Forni</publisher-name>, <publisher-loc>Bologna</publisher-loc>, <size units="page">199 pp</size>.</mixed-citation></ref><ref id="B6"><mixed-citation xmlns:xlink="http://www.w3.org/1999/xlink" xlink:type="simple">
          <person-group><name name-style="western"><surname>Hansen</surname><given-names>M</given-names></name></person-group> (<year>1987</year>) <article-title>The <tp:taxon-name><tp:taxon-name-part taxon-name-part-type="superfamily">Hydrophiloidea</tp:taxon-name-part></tp:taxon-name> (<tp:taxon-name><tp:taxon-name-part taxon-name-part-type="order">Coleoptera</tp:taxon-name-part></tp:taxon-name>) of Fennoscandia and Denmark.</article-title> <source>Fauna Entomologica Scandinavica</source> <volume>18</volume>: <fpage>1</fpage>–<lpage>254</lpage>.</mixed-citation></ref><ref id="B8"><mixed-citation xmlns:xlink="http://www.w3.org/1999/xlink" xlink:type="simple">
          <person-group><name name-style="western"><surname>Jäch</surname><given-names>MA</given-names></name></person-group> (<year>1992</year>) <article-title>Revision of the Palearctic species of the genus <italic><tp:taxon-name><tp:taxon-name-part taxon-name-part-type="genus">Ochthebius</tp:taxon-name-part></tp:taxon-name></italic> Leach VI. The <italic><tp:taxon-name><tp:taxon-name-part taxon-name-part-type="species">marinus</tp:taxon-name-part></tp:taxon-name></italic> group (<tp:taxon-name><tp:taxon-name-part taxon-name-part-type="order">Coleoptera</tp:taxon-name-part></tp:taxon-name>: <tp:taxon-name><tp:taxon-name-part taxon-name-part-type="family">Hydraenidae</tp:taxon-name-part></tp:taxon-name>).</article-title> <source>Entomologica Basiliensia</source> <volume>14</volume>: <fpage>101</fpage>–<lpage>145</lpage>.</mixed-citation></ref><ref id="B16"><mixed-citation xmlns:xlink="http://www.w3.org/1999/xlink" xlink:type="simple">
          <person-group><name name-style="western"><surname>Jäch</surname><given-names>MA</given-names></name><name name-style="western"><surname>Delgado</surname><given-names>JA</given-names></name></person-group> (<year>2014</year>) <article-title>Revison of the Palearctic species of the genus <italic><tp:taxon-name><tp:taxon-name-part taxon-name-part-type="genus">Ochthebius</tp:taxon-name-part></tp:taxon-name></italic> Leach XXIX. The Asian species of the <italic><tp:taxon-name><tp:taxon-name-part taxon-name-part-type="genus">O.</tp:taxon-name-part> <tp:taxon-name-part taxon-name-part-type="species">vandykei</tp:taxon-name-part></tp:taxon-name></italic> group (<tp:taxon-name><tp:taxon-name-part taxon-name-part-type="order">Coleoptera</tp:taxon-name-part></tp:taxon-name>: <tp:taxon-name><tp:taxon-name-part taxon-name-part-type="family">Hydraenidae</tp:taxon-name-part></tp:taxon-name>).</article-title> <source>Koleopterologische Rundschau</source> <volume>84</volume>: <fpage>81</fpage>–<lpage>100</lpage>.</mixed-citation></ref></ref-list></tp:taxon-treatment>
