# Supplementary material for: A taxonomic review of the Hydraenidae in South Korea (Coleoptera)
Source: Zookeys. 2016 Nov 21;(634):57–78. doi: 10.3897/zookeys.634.10640 (PMC5126531; doi:10.3897/zookeys.634.10640)
Supplement: XML Treatment for Ochthebius (Ochthebius) ahni [file zookeys.634.10640-treatment8.xml]

<!DOCTYPE tp:taxon-treatment
  PUBLIC "-//TaxonX//DTD Taxonomic Treatment Publishing DTD v0 20100105//EN" "tax-treatment-NSO.dtd">
<tp:taxon-treatment xmlns:tp="http://www.plazi.org/taxpub"><tp:treatment-meta><kwd-group><label>Taxon classification</label><kwd><named-content content-type="kingdom">Animalia</named-content></kwd><kwd><named-content content-type="order">Coleoptera</named-content></kwd><kwd><named-content content-type="family">Hydraenidae</named-content></kwd></kwd-group><mixed-citation publication-type="journal"><person-group><name><surname>Lee</surname><given-names>Dae-Hyun</given-names></name><name><surname>Ahn</surname><given-names>Kee-Jeong</given-names></name></person-group><article-title>A taxonomic review of the <tp:taxon-name><tp:taxon-name-part taxon-name-part-type="family">Hydraenidae</tp:taxon-name-part></tp:taxon-name> in South Korea (<tp:taxon-name><tp:taxon-name-part taxon-name-part-type="order">Coleoptera</tp:taxon-name-part></tp:taxon-name>)</article-title><source>Zookeys</source><day>21</day><month>11</month><year>2016</year><volume>2016</volume><issue>634</issue><fpage>57</fpage><lpage>78</lpage><pub-id pub-id-type="doi">10.3897/zookeys.634.10640</pub-id></mixed-citation></tp:treatment-meta><tp:nomenclature><tp:taxon-name>
              <tp:taxon-name-part taxon-name-part-type="genus">Ochthebius</tp:taxon-name-part> (<tp:taxon-name-part taxon-name-part-type="subgenus">Ochthebius</tp:taxon-name-part>) <tp:taxon-name-part taxon-name-part-type="species">ahni</tp:taxon-name-part>
            </tp:taxon-name><tp:taxon-authority>Jäch &amp; Delgado, 2014</tp:taxon-authority><tp:nomenclature-citation-list><tp:nomenclature-citation><tp:taxon-name>
                  <tp:taxon-name-part taxon-name-part-type="genus">Ochthebius</tp:taxon-name-part>
                </tp:taxon-name><comment>(<italic>s. str.</italic>) <tp:taxon-name><tp:taxon-name-part taxon-name-part-type="species">ahni</tp:taxon-name-part></tp:taxon-name> Jäch &amp; Delgado, 2014: 85; <xref ref-type="bibr" rid="B21">Jäch and Skale 2015</xref>: 153.</comment></tp:nomenclature-citation></tp:nomenclature-citation-list></tp:nomenclature><tp:treatment-sec sec-type="material" id="SECID0EAPAG"><title>Specimens examined.</title><p>Holotype: 1♂ (<abbrev xmlns:xlink="http://www.w3.org/1999/xlink" content-type="collection" xlink:title="Chungnam National University Insect Collection, Daejeon, Korea" id="ABBRID0EGPAG" xlink:type="simple">CNUIC</abbrev>), with labels as follows: “KOREA: Gyeongbuk prov.: Kugae, <named-content xmlns:xlink="http://www.w3.org/1999/xlink" content-type="date" id="NCID0EKPAG" xlink:type="simple">6 VII 1991</named-content>, K. J. Ahn, <italic>ex.</italic>, rock crevice., Holotype <italic><tp:taxon-name><tp:taxon-name-part taxon-name-part-type="genus">Ochthebius</tp:taxon-name-part> <tp:taxon-name-part taxon-name-part-type="species">ahni</tp:taxon-name-part></tp:taxon-name></italic> sp. n. <xref ref-type="bibr" rid="B16">Jäch and Delgado 2014</xref>" . Paratypes: 1♂1♀, same data as holotype. 3♂♂ 2♀♀, same data as holotype.</p></tp:treatment-sec><tp:treatment-sec sec-type="Published South Korean records" id="SECID0E5PAG"><title>Published South Korean records.</title><p>
              <italic><tp:taxon-name><tp:taxon-name-part taxon-name-part-type="genus">Ochthebius</tp:taxon-name-part> <tp:taxon-name-part taxon-name-part-type="species">ahni</tp:taxon-name-part></tp:taxon-name></italic>: <xref ref-type="bibr" rid="B16">Jäch and Delgado (2014</xref>; 85); <xref ref-type="bibr" rid="B21">Jäch and Skale (2015</xref>: 153). <italic><tp:taxon-name><tp:taxon-name-part taxon-name-part-type="genus">Neochthebius</tp:taxon-name-part> <tp:taxon-name-part taxon-name-part-type="species">granulosus</tp:taxon-name-part></tp:taxon-name></italic>: <xref ref-type="bibr" rid="B33">Park and Ahn (2008</xref>: 2506) [misidentification].</p></tp:treatment-sec><tp:treatment-sec sec-type="diagnosis" id="SECID0EERAG"><title>Diagnosis.</title><p>See <xref ref-type="bibr" rid="B16">Jäch and Delgado (2014)</xref>.</p></tp:treatment-sec><tp:treatment-sec sec-type="distribution" id="SECID0EORAG"><title>Distribution.</title><p>Korea.</p><!--PageBreak--></tp:treatment-sec><ref-list><ref id="B21"><mixed-citation xmlns:xlink="http://www.w3.org/1999/xlink" xlink:type="simple">
          <person-group><name name-style="western"><surname>Jäch</surname><given-names>MA</given-names></name><name name-style="western"><surname>Skale</surname><given-names>A</given-names></name></person-group> (<year>2015</year>) <article-title>Family <tp:taxon-name><tp:taxon-name-part taxon-name-part-type="family">Hydraenidae</tp:taxon-name-part></tp:taxon-name>.</article-title> In: <person-group><name name-style="western"><surname>Löbl</surname><given-names>I</given-names></name><name name-style="western"><surname>Löbl</surname><given-names>D</given-names></name></person-group> (<role>Eds</role>) <source>Catalogue of Palaearctic <tp:taxon-name><tp:taxon-name-part taxon-name-part-type="order">Coleoptera</tp:taxon-name-part></tp:taxon-name> (Volume 1, Revised and updated edition) – <tp:taxon-name><tp:taxon-name-part taxon-name-part-type="superfamily">Hydrophiloidea</tp:taxon-name-part></tp:taxon-name>–<tp:taxon-name><tp:taxon-name-part taxon-name-part-type="superfamily">Staphylinoidea</tp:taxon-name-part></tp:taxon-name></source>. <publisher-name>Brill</publisher-name>, <publisher-loc>Leiden</publisher-loc>, <fpage>130</fpage>–<lpage>162</lpage>.</mixed-citation></ref><ref id="B16"><mixed-citation xmlns:xlink="http://www.w3.org/1999/xlink" xlink:type="simple">
          <person-group><name name-style="western"><surname>Jäch</surname><given-names>MA</given-names></name><name name-style="western"><surname>Delgado</surname><given-names>JA</given-names></name></person-group> (<year>2014</year>) <article-title>Revison of the Palearctic species of the genus <italic><tp:taxon-name><tp:taxon-name-part taxon-name-part-type="genus">Ochthebius</tp:taxon-name-part></tp:taxon-name></italic> Leach XXIX. The Asian species of the <italic><tp:taxon-name><tp:taxon-name-part taxon-name-part-type="genus">O.</tp:taxon-name-part> <tp:taxon-name-part taxon-name-part-type="species">vandykei</tp:taxon-name-part></tp:taxon-name></italic> group (<tp:taxon-name><tp:taxon-name-part taxon-name-part-type="order">Coleoptera</tp:taxon-name-part></tp:taxon-name>: <tp:taxon-name><tp:taxon-name-part taxon-name-part-type="family">Hydraenidae</tp:taxon-name-part></tp:taxon-name>).</article-title> <source>Koleopterologische Rundschau</source> <volume>84</volume>: <fpage>81</fpage>–<lpage>100</lpage>.</mixed-citation></ref><ref id="B33"><mixed-citation xmlns:xlink="http://www.w3.org/1999/xlink" xlink:type="simple">
          <person-group><name name-style="western"><surname>Park</surname><given-names>SJ</given-names></name><name name-style="western"><surname>Ahn</surname><given-names>KJ</given-names></name></person-group> (<year>2008</year>) <article-title>Redescription of the littoral genus and species of <italic><tp:taxon-name><tp:taxon-name-part taxon-name-part-type="genus">Neochthebius</tp:taxon-name-part> <tp:taxon-name-part taxon-name-part-type="species">graulosus</tp:taxon-name-part></tp:taxon-name></italic> (Satô), and the first larval description for the genus (<tp:taxon-name><tp:taxon-name-part taxon-name-part-type="order">Coleoptera</tp:taxon-name-part></tp:taxon-name>: <tp:taxon-name><tp:taxon-name-part taxon-name-part-type="family">Hydraenidae</tp:taxon-name-part></tp:taxon-name>: <tp:taxon-name><tp:taxon-name-part taxon-name-part-type="subfamily">Ochthebiinae</tp:taxon-name-part></tp:taxon-name>).</article-title> <source>Journal of Natural History</source> <volume>42</volume>: <fpage>2501</fpage>–<lpage>2514</lpage>. doi: <ext-link xlink:type="simple" ext-link-type="doi" xlink:href="10.1080/00222930802354803">10.1080/00222930802354803</ext-link></mixed-citation></ref></ref-list></tp:taxon-treatment>
