# Supplementary material for: A taxonomic review of the Hydraenidae in South Korea (Coleoptera)
Source: Zookeys. 2016 Nov 21;(634):57–78. doi: 10.3897/zookeys.634.10640 (PMC5126531; doi:10.3897/zookeys.634.10640)
Supplement: XML Treatment for Ochthebius (Ochthebius) lobatus [file zookeys.634.10640-treatment10.xml]

<!DOCTYPE tp:taxon-treatment
  PUBLIC "-//TaxonX//DTD Taxonomic Treatment Publishing DTD v0 20100105//EN" "tax-treatment-NSO.dtd">
<tp:taxon-treatment xmlns:tp="http://www.plazi.org/taxpub"><tp:treatment-meta><kwd-group><label>Taxon classification</label><kwd><named-content content-type="kingdom">Animalia</named-content></kwd><kwd><named-content content-type="order">Coleoptera</named-content></kwd><kwd><named-content content-type="family">Hydraenidae</named-content></kwd></kwd-group><mixed-citation publication-type="journal"><person-group><name><surname>Lee</surname><given-names>Dae-Hyun</given-names></name><name><surname>Ahn</surname><given-names>Kee-Jeong</given-names></name></person-group><article-title>A taxonomic review of the <tp:taxon-name><tp:taxon-name-part taxon-name-part-type="family">Hydraenidae</tp:taxon-name-part></tp:taxon-name> in South Korea (<tp:taxon-name><tp:taxon-name-part taxon-name-part-type="order">Coleoptera</tp:taxon-name-part></tp:taxon-name>)</article-title><source>Zookeys</source><day>21</day><month>11</month><year>2016</year><volume>2016</volume><issue>634</issue><fpage>57</fpage><lpage>78</lpage><pub-id pub-id-type="doi">10.3897/zookeys.634.10640</pub-id></mixed-citation></tp:treatment-meta><tp:nomenclature><tp:taxon-name>
              <tp:taxon-name-part taxon-name-part-type="genus">Ochthebius</tp:taxon-name-part> (<tp:taxon-name-part taxon-name-part-type="subgenus">Ochthebius</tp:taxon-name-part>) <tp:taxon-name-part taxon-name-part-type="species">lobatus</tp:taxon-name-part>
            </tp:taxon-name><tp:taxon-authority>Pu, 1958</tp:taxon-authority><xref ref-type="fig" rid="F1">Figs 3</xref><xref ref-type="fig" rid="F4">, 26–33</xref><xref ref-type="fig" rid="F7">, 52</xref><xref ref-type="fig" rid="F8">, 56</xref><!--PageBreak--><!--PageBreak--><tp:nomenclature-citation-list><tp:nomenclature-citation><tp:taxon-name>
                  <tp:taxon-name-part taxon-name-part-type="genus">Ochthebius</tp:taxon-name-part>
                </tp:taxon-name><comment>(<italic>s. str.</italic>) <tp:taxon-name><tp:taxon-name-part taxon-name-part-type="species">lobatus</tp:taxon-name-part></tp:taxon-name> Pu, 1958: 256; <xref rid="B10" ref-type="bibr">Jäch 1995</xref>: 178; <xref rid="B12" ref-type="bibr">2003</xref>: 351; <xref rid="B21" ref-type="bibr">Jäch and Skale 2015</xref>: 157.</comment></tp:nomenclature-citation></tp:nomenclature-citation-list></tp:nomenclature><tp:treatment-sec sec-type="material" id="SECID0E56AG"><title>Specimens examined.</title><p>
              <bold>SOUTH KOREA</bold>: Gangwon Prov.: 4♂♂ 2♀♀, Samcheok-si, Wondeok-eub, Wolcheon-ri, Gagok-steam, <named-content xmlns:xlink="http://www.w3.org/1999/xlink" content-type="date" id="NCID0EGABG" xlink:type="simple">1 V 1994</named-content>, SH Lee, beside stream (4♂1♀, on slides); 5♂♂ 7♀♀, same data as former except for, <named-content xmlns:xlink="http://www.w3.org/1999/xlink" content-type="date" id="NCID0EKABG" xlink:type="simple">1 VI 1995</named-content>; 1♀, same data as former except for, <named-content xmlns:xlink="http://www.w3.org/1999/xlink" content-type="date" id="NCID0EOABG" xlink:type="simple">25 VI 1995</named-content>; Gyeongbuk Prov.: 2♂♂ 3♀♀, Uljin-gun, Namdae-stream, <named-content xmlns:xlink="http://www.w3.org/1999/xlink" content-type="date" id="NCID0ESABG" xlink:type="simple">17 VII 1995</named-content>, SH Lee.</p></tp:treatment-sec><tp:treatment-sec sec-type="Published South Korean records" id="SECID0EWABG"><title>Published South Korean records.</title><p>
              <italic><tp:taxon-name><tp:taxon-name-part taxon-name-part-type="genus">Ochthebius</tp:taxon-name-part> <tp:taxon-name-part taxon-name-part-type="species">lobatus</tp:taxon-name-part></tp:taxon-name></italic>: <xref ref-type="bibr" rid="B21">Jäch and Skale (2015</xref>: 157). <italic><tp:taxon-name><tp:taxon-name-part taxon-name-part-type="genus">Ochthebius</tp:taxon-name-part> <tp:taxon-name-part taxon-name-part-type="species">inermis</tp:taxon-name-part></tp:taxon-name></italic>: <xref ref-type="bibr" rid="B26">Lee (1995</xref>: 13) [misidentification].</p></tp:treatment-sec><tp:treatment-sec sec-type="redescription" id="SECID0EYBBG"><title>Redescription.</title><p>Length 2.2–2.6 mm. Head dark brown; pronotum and elytra brown to dark brown; ventral surface mostly brown. Dorsum (Figs <xref ref-type="fig" rid="F4">27</xref>, <xref ref-type="fig" rid="F4">30</xref>, <xref ref-type="fig" rid="F4">31</xref>) with whitish long setae. Mentum (Fig. <xref ref-type="fig" rid="F4">28</xref>) 1.2 times as wide as long and with sparse setae, widest anterior third; antero-lateral part protruded. Anterior gena without long setae on posterior part in ventral view. Antenna with nine antennomeres; 1 longest, approx. 6.0 times as long as 2, two long setae present on lateral part; 2 bulbous at medial part; 3 bulbous at apical part; 4 semicircular; 5–9 clubbed and with pubescence. Maxillary palpomere (Fig. <xref ref-type="fig" rid="F4">29</xref>) 1 small, approx. 2.0 times as long as wide; 2 bulbous at apical part, 3.5 times as long as 1; 3 bulbous at apical part, as long as 2; 4 slender and parallel-sided, 0.5 times as long as 3. Pronotum (Fig. <xref ref-type="fig" rid="F4">30</xref>) reverse trapezoidal, widest at anterior three seventh, with distinct longitudinal groove on medial part, two rounded grooves on anterior part, two oval grooves on posterior part; anterior margin bisinuate; antero-median margin straight; anterior corner rectangular; posterior corner obtuse; postero-medial part rounded. Elytra (Fig. <xref ref-type="fig" rid="F4">31</xref>) widest at middle, with long setae. Mesoventrite (Fig. <xref ref-type="fig" rid="F4">32</xref>) pentagonal with T-shaped carina on anterior part; anterior margin transverse. Metaventrite (Fig. <xref ref-type="fig" rid="F4">32</xref>) with pubescence on medial part. Sternite VIII (Fig. <xref ref-type="fig" rid="F4">33</xref>) with more or less long setae on posterior part. Male terminal sternite semicircular with few spines on posterior part. Median lobe of aedeagus (Fig. <xref ref-type="fig" rid="F7">52</xref>) weakly slender, curved; subapical part vented, inflated at anterior third; apical part acute with few setae; distal lobe cylindrical, approx. 0.25 times as long as median lobe. Paramere (Fig. <xref ref-type="fig" rid="F7">52</xref>) slender, shorter than median lobe, with few setae on apical part.</p></tp:treatment-sec><tp:treatment-sec sec-type="distribution" id="SECID0EODBG"><title>Distribution.</title><p>Korea, China (Chongqing, Jilin, Liaoning, Sichuan, Yunnan).</p></tp:treatment-sec><tp:treatment-sec sec-type="remarks" id="SECID0ETDBG"><title>Remarks.</title><p>
              <xref ref-type="bibr" rid="B26">Lee (1995)</xref> first reported <italic><tp:taxon-name><tp:taxon-name-part taxon-name-part-type="genus">Ochthebius</tp:taxon-name-part> <tp:taxon-name-part taxon-name-part-type="species">inermis</tp:taxon-name-part></tp:taxon-name></italic> Sharp in South Korea but we found that this was a misidentification of <italic><tp:taxon-name><tp:taxon-name-part taxon-name-part-type="genus">Ochthebius</tp:taxon-name-part> <tp:taxon-name-part taxon-name-part-type="species">lobatus</tp:taxon-name-part></tp:taxon-name></italic>, based on our examination of his voucher specimens (4♂♂ 2♀♀, Samcheok-si, Wondeok-eub, Wolcheon-ri, Gagok-steam, <named-content xmlns:xlink="http://www.w3.org/1999/xlink" content-type="date" id="NCID0EREBG" xlink:type="simple">1 V 1994</named-content>, SH Lee, ex. beside stream). This species can be distinguished from <italic><tp:taxon-name><tp:taxon-name-part taxon-name-part-type="genus">Ochthebius</tp:taxon-name-part> <tp:taxon-name-part taxon-name-part-type="species">inermis</tp:taxon-name-part></tp:taxon-name></italic> by elytra brown and distal lobe of aedeagus robust.</p><!--PageBreak--><!--PageBreak--></tp:treatment-sec><tp:treatment-sec><!--Section generated to contain objects referenced in tp:taxon-treatment.--><fig id="F1" position="float" orientation="portrait"><label>Figures 1–5.</label><caption><p>Habitus. <bold>1</bold> <italic><tp:taxon-name><tp:taxon-name-part taxon-name-part-type="genus">Hydraena</tp:taxon-name-part> <tp:taxon-name-part taxon-name-part-type="species">puetzi</tp:taxon-name-part></tp:taxon-name></italic>, 2.2 mm <bold>2</bold> <italic><tp:taxon-name><tp:taxon-name-part taxon-name-part-type="genus">Ochthebius</tp:taxon-name-part> <tp:taxon-name-part taxon-name-part-type="species">hasegawai</tp:taxon-name-part></tp:taxon-name></italic>, 1.8 mm <bold>3</bold> <italic><tp:taxon-name><tp:taxon-name-part taxon-name-part-type="genus">Ochthebius</tp:taxon-name-part> <tp:taxon-name-part taxon-name-part-type="species">lobatus</tp:taxon-name-part></tp:taxon-name></italic>, 2.2 mm <bold>4</bold> <italic><tp:taxon-name><tp:taxon-name-part taxon-name-part-type="genus">Ochthebius</tp:taxon-name-part> <tp:taxon-name-part taxon-name-part-type="species">marinus</tp:taxon-name-part></tp:taxon-name></italic>, 2.0 mm <bold>5</bold> <italic><tp:taxon-name><tp:taxon-name-part taxon-name-part-type="genus">Ochthebius</tp:taxon-name-part> <tp:taxon-name-part taxon-name-part-type="species">satoi</tp:taxon-name-part></tp:taxon-name></italic>, 1.8 mm.</p></caption><graphic xmlns:xlink="http://www.w3.org/1999/xlink" xlink:href="zookeys-634-057-g001.jpg" position="float" orientation="portrait" xlink:type="simple" id="oo_111832.jpg"/></fig><fig id="F4" position="float" orientation="portrait"><label>Figures 26–33.</label><caption><p>
          <italic><tp:taxon-name><tp:taxon-name-part taxon-name-part-type="genus">Ochthebius</tp:taxon-name-part> <tp:taxon-name-part taxon-name-part-type="species">lobatus</tp:taxon-name-part></tp:taxon-name></italic>. <bold>26</bold> body (dorsal aspect) <bold>27</bold> head (dorsal aspect) <bold>28</bold> mentum (ventral aspect) <bold>29</bold> maxillary palpus (dorsal aspect) <bold>30</bold> pronotum (dorsal aspect) <bold>31</bold> anterior part of elytron (dorsal aspect) <bold>32</bold> meso– and metaventrite (ventral aspect) <bold>33</bold> sternites VIII–IX (ventral aspect).</p></caption><graphic xmlns:xlink="http://www.w3.org/1999/xlink" xlink:href="zookeys-634-057-g004.jpg" position="float" orientation="portrait" xlink:type="simple" id="oo_111835.jpg"/></fig><fig id="F7" position="float" orientation="portrait"><label>Figures 50–54.</label><caption><p>Aedeagus (lateral aspect). <bold>50</bold> <italic><tp:taxon-name><tp:taxon-name-part taxon-name-part-type="genus">Hydraena</tp:taxon-name-part> <tp:taxon-name-part taxon-name-part-type="species">puetzi</tp:taxon-name-part></tp:taxon-name></italic> <bold>51</bold> <italic><tp:taxon-name><tp:taxon-name-part taxon-name-part-type="genus">Ochthebius</tp:taxon-name-part> <tp:taxon-name-part taxon-name-part-type="species">hasegawai</tp:taxon-name-part></tp:taxon-name></italic> <bold>52</bold> <italic><tp:taxon-name><tp:taxon-name-part taxon-name-part-type="genus">Ochthebius</tp:taxon-name-part> <tp:taxon-name-part taxon-name-part-type="species">lobatus</tp:taxon-name-part></tp:taxon-name></italic> <bold>53</bold> <italic><tp:taxon-name><tp:taxon-name-part taxon-name-part-type="genus">Ochthebius</tp:taxon-name-part> <tp:taxon-name-part taxon-name-part-type="species">marinus</tp:taxon-name-part></tp:taxon-name></italic> <bold>54</bold> <italic><tp:taxon-name><tp:taxon-name-part taxon-name-part-type="genus">Ochthebius</tp:taxon-name-part> <tp:taxon-name-part taxon-name-part-type="species">satoi</tp:taxon-name-part></tp:taxon-name></italic>. Scale bars 0.1 mm.</p></caption><graphic xmlns:xlink="http://www.w3.org/1999/xlink" xlink:href="zookeys-634-057-g007.jpg" position="float" orientation="portrait" xlink:type="simple" id="oo_111839.jpg"/></fig><fig id="F8" position="float" orientation="portrait"><label>Figures 55–56.</label><caption><p>Distribution maps. <bold>55</bold> <italic><tp:taxon-name><tp:taxon-name-part taxon-name-part-type="genus">Hydraena</tp:taxon-name-part> <tp:taxon-name-part taxon-name-part-type="species">puetzi</tp:taxon-name-part></tp:taxon-name></italic> (circle), <italic><tp:taxon-name><tp:taxon-name-part taxon-name-part-type="genus">Hydraena</tp:taxon-name-part> <tp:taxon-name-part taxon-name-part-type="species">miyatakei</tp:taxon-name-part></tp:taxon-name></italic> (triangle) <bold>56</bold> <italic><tp:taxon-name><tp:taxon-name-part taxon-name-part-type="genus">Ochthebius</tp:taxon-name-part> <tp:taxon-name-part taxon-name-part-type="species">ahni</tp:taxon-name-part></tp:taxon-name></italic> (trapezoid), <italic><tp:taxon-name><tp:taxon-name-part taxon-name-part-type="genus">Ochthebius</tp:taxon-name-part> <tp:taxon-name-part taxon-name-part-type="species">lobatus</tp:taxon-name-part></tp:taxon-name></italic> (circle), <italic><tp:taxon-name><tp:taxon-name-part taxon-name-part-type="genus">Ochthebius</tp:taxon-name-part> <tp:taxon-name-part taxon-name-part-type="species">marinus</tp:taxon-name-part></tp:taxon-name></italic> (diamond), <italic><tp:taxon-name><tp:taxon-name-part taxon-name-part-type="genus">Ochthebius</tp:taxon-name-part> <tp:taxon-name-part taxon-name-part-type="species">parki</tp:taxon-name-part></tp:taxon-name></italic> (star), <italic><tp:taxon-name><tp:taxon-name-part taxon-name-part-type="genus">Ochthebius</tp:taxon-name-part> <tp:taxon-name-part taxon-name-part-type="species">satoi</tp:taxon-name-part></tp:taxon-name></italic> (triangle), <italic><tp:taxon-name><tp:taxon-name-part taxon-name-part-type="genus">Ochthebius</tp:taxon-name-part> <tp:taxon-name-part taxon-name-part-type="species">hasegawai</tp:taxon-name-part></tp:taxon-name></italic> (square).</p></caption><graphic xmlns:xlink="http://www.w3.org/1999/xlink" xlink:href="zookeys-634-057-g008.jpg" position="float" orientation="portrait" xlink:type="simple" id="oo_111840.jpg"/></fig></tp:treatment-sec><ref-list><ref id="B10"><mixed-citation xmlns:xlink="http://www.w3.org/1999/xlink" xlink:type="simple">
          <person-group><name name-style="western"><surname>Jäch</surname><given-names>MA</given-names></name></person-group> (<year>1995</year>) <article-title><tp:taxon-name><tp:taxon-name-part taxon-name-part-type="family">Hydraenidae</tp:taxon-name-part></tp:taxon-name> (<tp:taxon-name><tp:taxon-name-part taxon-name-part-type="order">Coleoptera</tp:taxon-name-part></tp:taxon-name>).</article-title> In: <person-group><name name-style="western"><surname>Jäch</surname><given-names>MA</given-names></name><name name-style="western"><surname>Ji</surname><given-names>L</given-names></name></person-group> (<role>Eds</role>) <source>Water Beetles of China</source>, <volume>Volume I</volume>. <publisher-name>Zoologisch-Botanische Gesellschaft in Österreich and Wiener Coleopterologenverein</publisher-name>, <publisher-loc>Wien</publisher-loc>, <fpage>173</fpage>–<lpage>180</lpage>.</mixed-citation></ref><ref id="B12"><mixed-citation xmlns:xlink="http://www.w3.org/1999/xlink" xlink:type="simple">
          <person-group><name name-style="western"><surname>Jäch</surname><given-names>MA</given-names></name></person-group> (<year>2003</year>) <article-title><tp:taxon-name><tp:taxon-name-part taxon-name-part-type="family">Hydraenidae</tp:taxon-name-part></tp:taxon-name>: II. Synopsis of <italic><tp:taxon-name><tp:taxon-name-part taxon-name-part-type="genus">Ochthebius</tp:taxon-name-part></tp:taxon-name></italic> Leach from Mainland China, with descriptions of 23 new species</article-title> In: <person-group><name name-style="western"><surname>Jäch</surname><given-names>MA</given-names></name><name name-style="western"><surname>Ji</surname><given-names>L</given-names></name></person-group> (<role>Eds</role>) <source>Water Beetles of China</source>, <volume>Volume III</volume>. <publisher-name>Zoologisch-Botanische Gesellschaft in Österreich and Wiener Coleopterologenverein</publisher-name>, <publisher-loc>Wien</publisher-loc>, <fpage>313</fpage>–<lpage>369</lpage>.</mixed-citation></ref><ref id="B21"><mixed-citation xmlns:xlink="http://www.w3.org/1999/xlink" xlink:type="simple">
          <person-group><name name-style="western"><surname>Jäch</surname><given-names>MA</given-names></name><name name-style="western"><surname>Skale</surname><given-names>A</given-names></name></person-group> (<year>2015</year>) <article-title>Family <tp:taxon-name><tp:taxon-name-part taxon-name-part-type="family">Hydraenidae</tp:taxon-name-part></tp:taxon-name>.</article-title> In: <person-group><name name-style="western"><surname>Löbl</surname><given-names>I</given-names></name><name name-style="western"><surname>Löbl</surname><given-names>D</given-names></name></person-group> (<role>Eds</role>) <source>Catalogue of Palaearctic <tp:taxon-name><tp:taxon-name-part taxon-name-part-type="order">Coleoptera</tp:taxon-name-part></tp:taxon-name> (Volume 1, Revised and updated edition) – <tp:taxon-name><tp:taxon-name-part taxon-name-part-type="superfamily">Hydrophiloidea</tp:taxon-name-part></tp:taxon-name>–<tp:taxon-name><tp:taxon-name-part taxon-name-part-type="superfamily">Staphylinoidea</tp:taxon-name-part></tp:taxon-name></source>. <publisher-name>Brill</publisher-name>, <publisher-loc>Leiden</publisher-loc>, <fpage>130</fpage>–<lpage>162</lpage>.</mixed-citation></ref><ref id="B26"><mixed-citation xmlns:xlink="http://www.w3.org/1999/xlink" xlink:type="simple">
          <person-group><name name-style="western"><surname>Lee</surname><given-names>SH</given-names></name></person-group> (<year>1995</year>) <article-title>Water beetles of Bulyeong valley.</article-title> <source>Corentomon</source> <volume>6</volume>(<issue>1</issue>): <fpage>11</fpage>–<lpage>16</lpage>.</mixed-citation></ref></ref-list></tp:taxon-treatment>
