# Supplementary material for: A taxonomic review of the Hydraenidae in South Korea (Coleoptera)
Source: Zookeys. 2016 Nov 21;(634):57–78. doi: 10.3897/zookeys.634.10640 (PMC5126531; doi:10.3897/zookeys.634.10640)
Supplement: XML Treatment for Ochthebius (Ochthebius) marinus [file zookeys.634.10640-treatment11.xml]

<!DOCTYPE tp:taxon-treatment
  PUBLIC "-//TaxonX//DTD Taxonomic Treatment Publishing DTD v0 20100105//EN" "tax-treatment-NSO.dtd">
<tp:taxon-treatment xmlns:tp="http://www.plazi.org/taxpub"><tp:treatment-meta><kwd-group><label>Taxon classification</label><kwd><named-content content-type="kingdom">Animalia</named-content></kwd><kwd><named-content content-type="order">Coleoptera</named-content></kwd><kwd><named-content content-type="family">Hydraenidae</named-content></kwd></kwd-group><mixed-citation publication-type="journal"><person-group><name><surname>Lee</surname><given-names>Dae-Hyun</given-names></name><name><surname>Ahn</surname><given-names>Kee-Jeong</given-names></name></person-group><article-title>A taxonomic review of the <tp:taxon-name><tp:taxon-name-part taxon-name-part-type="family">Hydraenidae</tp:taxon-name-part></tp:taxon-name> in South Korea (<tp:taxon-name><tp:taxon-name-part taxon-name-part-type="order">Coleoptera</tp:taxon-name-part></tp:taxon-name>)</article-title><source>Zookeys</source><day>21</day><month>11</month><year>2016</year><volume>2016</volume><issue>634</issue><fpage>57</fpage><lpage>78</lpage><pub-id pub-id-type="doi">10.3897/zookeys.634.10640</pub-id></mixed-citation></tp:treatment-meta><tp:nomenclature><tp:taxon-name>
              <tp:taxon-name-part taxon-name-part-type="genus">Ochthebius</tp:taxon-name-part> (<tp:taxon-name-part taxon-name-part-type="subgenus">Ochthebius</tp:taxon-name-part>) <tp:taxon-name-part taxon-name-part-type="species">marinus</tp:taxon-name-part>
            </tp:taxon-name><tp:taxon-authority>(Paykull, 1798)</tp:taxon-authority><xref ref-type="fig" rid="F1">Figs 4</xref><xref ref-type="fig" rid="F5">, 34–41</xref><xref ref-type="fig" rid="F7">, 53</xref><xref ref-type="fig" rid="F8">, 56</xref><tp:nomenclature-citation-list><tp:nomenclature-citation><tp:taxon-name>
                  <tp:taxon-name-part taxon-name-part-type="genus">Helophorus</tp:taxon-name-part> <tp:taxon-name-part taxon-name-part-type="species">marinus</tp:taxon-name-part></tp:taxon-name><comment>Paykull, 1798: 245.</comment></tp:nomenclature-citation><tp:nomenclature-citation><tp:taxon-name>
                  <tp:taxon-name-part taxon-name-part-type="genus">Ochthebius</tp:taxon-name-part> <tp:taxon-name-part taxon-name-part-type="species">pallidus</tp:taxon-name-part></tp:taxon-name><comment>Mulsant, 1844: 61.</comment></tp:nomenclature-citation><tp:nomenclature-citation><tp:taxon-name>
                  <tp:taxon-name-part taxon-name-part-type="genus">Ochthebius</tp:taxon-name-part> <tp:taxon-name-part taxon-name-part-type="species">holmbergi</tp:taxon-name-part></tp:taxon-name><comment>Mannerheim, 1853: 166.</comment></tp:nomenclature-citation><tp:nomenclature-citation><tp:taxon-name>
                  <tp:taxon-name-part taxon-name-part-type="genus">Ochthebius</tp:taxon-name-part> <tp:taxon-name-part taxon-name-part-type="species">subabruptus</tp:taxon-name-part></tp:taxon-name><comment>Rey, 1885: 23.</comment></tp:nomenclature-citation><tp:nomenclature-citation><tp:taxon-name>
                    <tp:taxon-name-part taxon-name-part-type="genus">Ochthebius</tp:taxon-name-part>
                  </tp:taxon-name><comment> (s. str.) <tp:taxon-name><tp:taxon-name-part taxon-name-part-type="species">marinus</tp:taxon-name-part></tp:taxon-name> Jäch, 1992: 112; <xref rid="B12" ref-type="bibr">2003</xref>: 330; <xref ref-type="bibr" rid="B21">Jäch and Skale 2015</xref>: 157. </comment></tp:nomenclature-citation></tp:nomenclature-citation-list></tp:nomenclature><tp:treatment-sec sec-type="material" id="SECID0EZIBG"><title>Specimens examined.</title><p>
              <bold>SOUTH KOREA</bold>: Gyeonggi Prov.: 2♂♂ 3♀♀, Ansan-si, Danwon-gu, Daebudo-dong, Dongju-salt farm, <named-content xmlns:xlink="http://www.w3.org/1999/xlink" content-type="dwc:verbatimCoordinates" xlink:type="simple"><named-content content-type="geo-json" specific-use="{&#34;type&#34;:&#34;Point&#34;,&#34;coordinates&#34;:[126.605431,37.234889]}" id="NCID0EEJBG" xlink:type="simple">N37°14'05.60" E126°36'19.55"</named-content></named-content> 4 m, <named-content xmlns:xlink="http://www.w3.org/1999/xlink" content-type="date" id="NCID0EJJBG" xlink:type="simple">7 XI 2013</named-content>, DH Lee, IS Yoo, SG Lee, saline pond near salt farm (1♂, on slide).</p></tp:treatment-sec><tp:treatment-sec sec-type="redescription" id="SECID0ENJBG"><title>Redescription.</title><p>Length 1.7–2.0 mm. Head metallic dark green; pronotum mostly pale yellowish brown and medial part brown; elytra pale yellow and rows of serial punctures dark brown; ventral surface mostly dark brown. Mentum (Fig. <xref ref-type="fig" rid="F5">34</xref>) as long as wide, widest anterior third and with sparse setae; antero-medial part broadly excised; antero-lateral part protruded. Anterior gena (Fig. <xref ref-type="fig" rid="F5">35</xref>) with long setae on posterior part in ventral view. Gula (Fig. <xref ref-type="fig" rid="F5">35</xref>) with spiny microreticulation. Antenna (Fig. <xref ref-type="fig" rid="F5">35</xref>) with nine antennomeres; 1 longest, approx. 6.0 times as long as 2, with two long setae on lateral part; 2 widest at base; 3 bulbous at apical part; 4 dish-shaped; 5–9 clubbed with pubescence. Maxillary palpomere (Fig. <xref ref-type="fig" rid="F5">36</xref>) 1 small, approx. 2.0 times as long as wide; 2 bulbous at apical part, 4.0 times as long as 1; 3 largest, bulbous at apical part, slightly longer than 2; 4 slender and paralleled, 0.5 times as long as 3. Pronotum (Fig. <xref ref-type="fig" rid="F5">37</xref>) reverse trapezoidal, widest at anterior third, with indistinct longitudinal groove on median part; anterior margin nearly straight; anterior corner rectangular; lateral margin protruded at anterior third; posterior corner obtuse; postero-medial part rounded. Elytra (Figs <xref ref-type="fig" rid="F5">38</xref>, <xref ref-type="fig" rid="F5">39</xref>) widest at middle, with setae. Mesoventrite (Fig. <xref ref-type="fig" rid="F5">40</xref>) pentagonal, with transverse thick carina on anterior part; antero-lateral part with two grooves. Metaventrite (Fig. <xref ref-type="fig" rid="F5">41</xref>) with pubescence on medial part. Sternite VIII with more or less long setae on posterior part. Male terminal sternite semicircular and with long setae on posterior margin. Median lobe of aedeagus (Fig. <xref ref-type="fig" rid="F7">53</xref>) slightly curved; apical part acute; distal lobe approx. 0.1 times as long as median lobe. Paramere (Fig. <xref ref-type="fig" rid="F7">53</xref>) shorter than median lobe; apical part oval with setae.</p></tp:treatment-sec><tp:treatment-sec sec-type="distribution" id="SECID0EDLBG"><title>Distribution.</title><p>
              <bold>Asia</bold>: Korea, China (Beijing, Heilongjiang), Russia (East Siberia); <bold>Europe</bold>: Denmark, Estonia, Finland, France, Great Britain, Germany, Ireland, Latvia, The Netherlands, Norway, Poland, Russia, Spain, Sweden; <bold>North America</bold>.</p></tp:treatment-sec><tp:treatment-sec sec-type="Biological note" id="SECID0EPLBG"><title>Biological note.</title><p>The specimens were collected in saline pond (salinity 32.84‰) with algae and plentiful vegetation near salt farm. They were found with <italic><tp:taxon-name><tp:taxon-name-part taxon-name-part-type="genus">Hydroglyphus</tp:taxon-name-part> <tp:taxon-name-part taxon-name-part-type="species">coreanus</tp:taxon-name-part></tp:taxon-name></italic> Lee &amp; Ahn (<tp:taxon-name><tp:taxon-name-part taxon-name-part-type="family">Dytiscidae</tp:taxon-name-part></tp:taxon-name>), <italic><tp:taxon-name><tp:taxon-name-part taxon-name-part-type="genus">Berosus</tp:taxon-name-part> <tp:taxon-name-part taxon-name-part-type="species">lewisius</tp:taxon-name-part></tp:taxon-name></italic> Sharp, <italic><tp:taxon-name><tp:taxon-name-part taxon-name-part-type="genus">Berosus</tp:taxon-name-part> <tp:taxon-name-part taxon-name-part-type="species">spinosus</tp:taxon-name-part></tp:taxon-name></italic> (Steven), <italic><tp:taxon-name><tp:taxon-name-part taxon-name-part-type="genus">Enochrus</tp:taxon-name-part> <tp:taxon-name-part taxon-name-part-type="species">simulans</tp:taxon-name-part></tp:taxon-name></italic> (Sharp), and <italic><tp:taxon-name><tp:taxon-name-part taxon-name-part-type="genus">Paracymus</tp:taxon-name-part> <tp:taxon-name-part taxon-name-part-type="species">aeneus</tp:taxon-name-part></tp:taxon-name></italic> (Germar) (<tp:taxon-name><tp:taxon-name-part taxon-name-part-type="family">Hydrophilidae</tp:taxon-name-part></tp:taxon-name>).</p></tp:treatment-sec><tp:treatment-sec sec-type="remarks" id="SECID0ERNBG"><title>Remarks.</title><p>This species is recorded for first time in Korea.</p></tp:treatment-sec><tp:treatment-sec><!--Section generated to contain objects referenced in tp:taxon-treatment.--><fig id="F1" position="float" orientation="portrait"><label>Figures 1–5.</label><caption><p>Habitus. <bold>1</bold> <italic><tp:taxon-name><tp:taxon-name-part taxon-name-part-type="genus">Hydraena</tp:taxon-name-part> <tp:taxon-name-part taxon-name-part-type="species">puetzi</tp:taxon-name-part></tp:taxon-name></italic>, 2.2 mm <bold>2</bold> <italic><tp:taxon-name><tp:taxon-name-part taxon-name-part-type="genus">Ochthebius</tp:taxon-name-part> <tp:taxon-name-part taxon-name-part-type="species">hasegawai</tp:taxon-name-part></tp:taxon-name></italic>, 1.8 mm <bold>3</bold> <italic><tp:taxon-name><tp:taxon-name-part taxon-name-part-type="genus">Ochthebius</tp:taxon-name-part> <tp:taxon-name-part taxon-name-part-type="species">lobatus</tp:taxon-name-part></tp:taxon-name></italic>, 2.2 mm <bold>4</bold> <italic><tp:taxon-name><tp:taxon-name-part taxon-name-part-type="genus">Ochthebius</tp:taxon-name-part> <tp:taxon-name-part taxon-name-part-type="species">marinus</tp:taxon-name-part></tp:taxon-name></italic>, 2.0 mm <bold>5</bold> <italic><tp:taxon-name><tp:taxon-name-part taxon-name-part-type="genus">Ochthebius</tp:taxon-name-part> <tp:taxon-name-part taxon-name-part-type="species">satoi</tp:taxon-name-part></tp:taxon-name></italic>, 1.8 mm.</p></caption><graphic xmlns:xlink="http://www.w3.org/1999/xlink" xlink:href="zookeys-634-057-g001.jpg" position="float" orientation="portrait" xlink:type="simple" id="oo_111832.jpg"/></fig><fig id="F5" position="float" orientation="portrait"><label>Figures 34–41.</label><caption><p>
          <italic><tp:taxon-name><tp:taxon-name-part taxon-name-part-type="genus">Ochthebius</tp:taxon-name-part> <tp:taxon-name-part taxon-name-part-type="species">marinus</tp:taxon-name-part></tp:taxon-name></italic>. <bold>34</bold> mentum (ventral aspect) <bold>35</bold> head (ventral aspect) <bold>36</bold> maxillary palpus (ventral aspect) <bold>37</bold> pronotum (dorsal aspect) <bold>38</bold> anterior part of elytron (dorsal aspect) <bold>39</bold> posterior part of elytron (dorsal aspect) <bold>40</bold> mesoventrite (ventral aspect) <bold>41</bold> metaventrite (ventral aspect).</p></caption><graphic xmlns:xlink="http://www.w3.org/1999/xlink" xlink:href="zookeys-634-057-g005.jpg" position="float" orientation="portrait" xlink:type="simple" id="oo_111836.jpg"/></fig><fig id="F7" position="float" orientation="portrait"><label>Figures 50–54.</label><caption><p>Aedeagus (lateral aspect). <bold>50</bold> <italic><tp:taxon-name><tp:taxon-name-part taxon-name-part-type="genus">Hydraena</tp:taxon-name-part> <tp:taxon-name-part taxon-name-part-type="species">puetzi</tp:taxon-name-part></tp:taxon-name></italic> <bold>51</bold> <italic><tp:taxon-name><tp:taxon-name-part taxon-name-part-type="genus">Ochthebius</tp:taxon-name-part> <tp:taxon-name-part taxon-name-part-type="species">hasegawai</tp:taxon-name-part></tp:taxon-name></italic> <bold>52</bold> <italic><tp:taxon-name><tp:taxon-name-part taxon-name-part-type="genus">Ochthebius</tp:taxon-name-part> <tp:taxon-name-part taxon-name-part-type="species">lobatus</tp:taxon-name-part></tp:taxon-name></italic> <bold>53</bold> <italic><tp:taxon-name><tp:taxon-name-part taxon-name-part-type="genus">Ochthebius</tp:taxon-name-part> <tp:taxon-name-part taxon-name-part-type="species">marinus</tp:taxon-name-part></tp:taxon-name></italic> <bold>54</bold> <italic><tp:taxon-name><tp:taxon-name-part taxon-name-part-type="genus">Ochthebius</tp:taxon-name-part> <tp:taxon-name-part taxon-name-part-type="species">satoi</tp:taxon-name-part></tp:taxon-name></italic>. Scale bars 0.1 mm.</p></caption><graphic xmlns:xlink="http://www.w3.org/1999/xlink" xlink:href="zookeys-634-057-g007.jpg" position="float" orientation="portrait" xlink:type="simple" id="oo_111839.jpg"/></fig><fig id="F8" position="float" orientation="portrait"><label>Figures 55–56.</label><caption><p>Distribution maps. <bold>55</bold> <italic><tp:taxon-name><tp:taxon-name-part taxon-name-part-type="genus">Hydraena</tp:taxon-name-part> <tp:taxon-name-part taxon-name-part-type="species">puetzi</tp:taxon-name-part></tp:taxon-name></italic> (circle), <italic><tp:taxon-name><tp:taxon-name-part taxon-name-part-type="genus">Hydraena</tp:taxon-name-part> <tp:taxon-name-part taxon-name-part-type="species">miyatakei</tp:taxon-name-part></tp:taxon-name></italic> (triangle) <bold>56</bold> <italic><tp:taxon-name><tp:taxon-name-part taxon-name-part-type="genus">Ochthebius</tp:taxon-name-part> <tp:taxon-name-part taxon-name-part-type="species">ahni</tp:taxon-name-part></tp:taxon-name></italic> (trapezoid), <italic><tp:taxon-name><tp:taxon-name-part taxon-name-part-type="genus">Ochthebius</tp:taxon-name-part> <tp:taxon-name-part taxon-name-part-type="species">lobatus</tp:taxon-name-part></tp:taxon-name></italic> (circle), <italic><tp:taxon-name><tp:taxon-name-part taxon-name-part-type="genus">Ochthebius</tp:taxon-name-part> <tp:taxon-name-part taxon-name-part-type="species">marinus</tp:taxon-name-part></tp:taxon-name></italic> (diamond), <italic><tp:taxon-name><tp:taxon-name-part taxon-name-part-type="genus">Ochthebius</tp:taxon-name-part> <tp:taxon-name-part taxon-name-part-type="species">parki</tp:taxon-name-part></tp:taxon-name></italic> (star), <italic><tp:taxon-name><tp:taxon-name-part taxon-name-part-type="genus">Ochthebius</tp:taxon-name-part> <tp:taxon-name-part taxon-name-part-type="species">satoi</tp:taxon-name-part></tp:taxon-name></italic> (triangle), <italic><tp:taxon-name><tp:taxon-name-part taxon-name-part-type="genus">Ochthebius</tp:taxon-name-part> <tp:taxon-name-part taxon-name-part-type="species">hasegawai</tp:taxon-name-part></tp:taxon-name></italic> (square).</p></caption><graphic xmlns:xlink="http://www.w3.org/1999/xlink" xlink:href="zookeys-634-057-g008.jpg" position="float" orientation="portrait" xlink:type="simple" id="oo_111840.jpg"/></fig></tp:treatment-sec><ref-list><ref id="B12"><mixed-citation xmlns:xlink="http://www.w3.org/1999/xlink" xlink:type="simple">
          <person-group><name name-style="western"><surname>Jäch</surname><given-names>MA</given-names></name></person-group> (<year>2003</year>) <article-title><tp:taxon-name><tp:taxon-name-part taxon-name-part-type="family">Hydraenidae</tp:taxon-name-part></tp:taxon-name>: II. Synopsis of <italic><tp:taxon-name><tp:taxon-name-part taxon-name-part-type="genus">Ochthebius</tp:taxon-name-part></tp:taxon-name></italic> Leach from Mainland China, with descriptions of 23 new species</article-title> In: <person-group><name name-style="western"><surname>Jäch</surname><given-names>MA</given-names></name><name name-style="western"><surname>Ji</surname><given-names>L</given-names></name></person-group> (<role>Eds</role>) <source>Water Beetles of China</source>, <volume>Volume III</volume>. <publisher-name>Zoologisch-Botanische Gesellschaft in Österreich and Wiener Coleopterologenverein</publisher-name>, <publisher-loc>Wien</publisher-loc>, <fpage>313</fpage>–<lpage>369</lpage>.</mixed-citation></ref><ref id="B21"><mixed-citation xmlns:xlink="http://www.w3.org/1999/xlink" xlink:type="simple">
          <person-group><name name-style="western"><surname>Jäch</surname><given-names>MA</given-names></name><name name-style="western"><surname>Skale</surname><given-names>A</given-names></name></person-group> (<year>2015</year>) <article-title>Family <tp:taxon-name><tp:taxon-name-part taxon-name-part-type="family">Hydraenidae</tp:taxon-name-part></tp:taxon-name>.</article-title> In: <person-group><name name-style="western"><surname>Löbl</surname><given-names>I</given-names></name><name name-style="western"><surname>Löbl</surname><given-names>D</given-names></name></person-group> (<role>Eds</role>) <source>Catalogue of Palaearctic <tp:taxon-name><tp:taxon-name-part taxon-name-part-type="order">Coleoptera</tp:taxon-name-part></tp:taxon-name> (Volume 1, Revised and updated edition) – <tp:taxon-name><tp:taxon-name-part taxon-name-part-type="superfamily">Hydrophiloidea</tp:taxon-name-part></tp:taxon-name>–<tp:taxon-name><tp:taxon-name-part taxon-name-part-type="superfamily">Staphylinoidea</tp:taxon-name-part></tp:taxon-name></source>. <publisher-name>Brill</publisher-name>, <publisher-loc>Leiden</publisher-loc>, <fpage>130</fpage>–<lpage>162</lpage>.</mixed-citation></ref></ref-list></tp:taxon-treatment>
