# Supplementary material for: A taxonomic review of the Hydraenidae in South Korea (Coleoptera)
Source: Zookeys. 2016 Nov 21;(634):57–78. doi: 10.3897/zookeys.634.10640 (PMC5126531; doi:10.3897/zookeys.634.10640)
Supplement: XML Treatment for Ochthebius (Ochthebius) parki [file zookeys.634.10640-treatment12.xml]

<!DOCTYPE tp:taxon-treatment
  PUBLIC "-//TaxonX//DTD Taxonomic Treatment Publishing DTD v0 20100105//EN" "tax-treatment-NSO.dtd">
<tp:taxon-treatment xmlns:tp="http://www.plazi.org/taxpub"><tp:treatment-meta><kwd-group><label>Taxon classification</label><kwd><named-content content-type="kingdom">Animalia</named-content></kwd><kwd><named-content content-type="order">Coleoptera</named-content></kwd><kwd><named-content content-type="family">Hydraenidae</named-content></kwd></kwd-group><mixed-citation publication-type="journal"><person-group><name><surname>Lee</surname><given-names>Dae-Hyun</given-names></name><name><surname>Ahn</surname><given-names>Kee-Jeong</given-names></name></person-group><article-title>A taxonomic review of the <tp:taxon-name><tp:taxon-name-part taxon-name-part-type="family">Hydraenidae</tp:taxon-name-part></tp:taxon-name> in South Korea (<tp:taxon-name><tp:taxon-name-part taxon-name-part-type="order">Coleoptera</tp:taxon-name-part></tp:taxon-name>)</article-title><source>Zookeys</source><day>21</day><month>11</month><year>2016</year><volume>2016</volume><issue>634</issue><fpage>57</fpage><lpage>78</lpage><pub-id pub-id-type="doi">10.3897/zookeys.634.10640</pub-id></mixed-citation></tp:treatment-meta><tp:nomenclature><tp:taxon-name>
              <tp:taxon-name-part taxon-name-part-type="genus">Ochthebius</tp:taxon-name-part> (<tp:taxon-name-part taxon-name-part-type="subgenus">Ochthebius</tp:taxon-name-part>) <tp:taxon-name-part taxon-name-part-type="species">parki</tp:taxon-name-part></tp:taxon-name><tp:taxon-authority>Jäch &amp; Delgado, 2014</tp:taxon-authority><tp:nomenclature-citation-list><tp:nomenclature-citation><tp:taxon-name>
                  <tp:taxon-name-part taxon-name-part-type="genus">Ochthebius</tp:taxon-name-part>
                </tp:taxon-name><comment>(<italic>s. str.</italic>) <tp:taxon-name><tp:taxon-name-part taxon-name-part-type="species">parki</tp:taxon-name-part></tp:taxon-name> Jäch &amp; Delgado, 2014: 88; <xref ref-type="bibr" rid="B21">Jäch and Skale 2015</xref>: 158.</comment></tp:nomenclature-citation></tp:nomenclature-citation-list></tp:nomenclature><tp:treatment-sec sec-type="material" id="SECID0ETPBG"><title>Specimens examined.</title><p>Holotype: 1♂ (<abbrev xmlns:xlink="http://www.w3.org/1999/xlink" content-type="collection" xlink:title="Chungnam National University Insect Collection, Daejeon, Korea" id="ABBRID0EZPBG" xlink:type="simple">CNUIC</abbrev>), with labels as follows: “Geoje City, Gabae-ri, <named-content xmlns:xlink="http://www.w3.org/1999/xlink" content-type="date" id="NCID0E4PBG" xlink:type="simple">1 VII 2000</named-content>, K.-J. Ahn, H.-J. Kim, M.-J. Jeon, on barnacles, Holotype <italic><tp:taxon-name><tp:taxon-name-part taxon-name-part-type="genus">Ochthebius</tp:taxon-name-part> <tp:taxon-name-part taxon-name-part-type="species">parki</tp:taxon-name-part></tp:taxon-name></italic> sp. n. <xref ref-type="bibr" rid="B16">Jäch and Delgado 2014</xref>" . Paratypes: 2♂♂, same data as holotype. <bold>SOUTH KOREA</bold>: Chungnam Prov.: 1♂, Boryeong-si, Ungcheon-eup, Doksan-ri, Holmoi beach, <named-content xmlns:xlink="http://www.w3.org/1999/xlink" content-type="date" id="NCID0ERQBG" xlink:type="simple">6 IX 2003</named-content>, K J Ahn, J S Park, under seaweeds; Gangwon Prov.: 1♀, Sokcho-si, Dongmyeong-dong, <named-content xmlns:xlink="http://www.w3.org/1999/xlink" content-type="dwc:verbatimCoordinates" xlink:type="simple"><named-content content-type="geo-json" specific-use="{&#34;type&#34;:&#34;Point&#34;,&#34;coordinates&#34;:[128.601639,38.213333]}" id="NCID0EYQBG" xlink:type="simple">N38°12'48.0" E128°36'05.9"</named-content></named-content> -1 m, <named-content xmlns:xlink="http://www.w3.org/1999/xlink" content-type="date" id="NCID0E4QBG" xlink:type="simple">28 V 2012</named-content>, JH Song, under stone in beach; Gyeongbuk Prov.: 3♂♂ 4♀♀, Yongyeon [=Pohang-si, Buk-gu, Heunghae-eub, Yonggok-ri], <named-content xmlns:xlink="http://www.w3.org/1999/xlink" content-type="date" id="NCID0EBRBG" xlink:type="simple">20 VII 1991</named-content>, K. J. Ahn, , in rock crevice; Gyeonggi Prov.: 1♂1♀, Incheon-City, Is. Baekryeongdo, <named-content xmlns:xlink="http://www.w3.org/1999/xlink" content-type="date" id="NCID0EFRBG" xlink:type="simple">7 VIII 2000</named-content>, C.-W. Shin, on rock (near sea); Gyeongnam Prov.: 5♂♂ 2♀♀, Geoje City, Gabae-ri, <named-content xmlns:xlink="http://www.w3.org/1999/xlink" content-type="date" id="NCID0EJRBG" xlink:type="simple">1 VII 2000</named-content>, K.-J. Ahn, H.-J. Kim, M.-J. Jeon, <italic>ex</italic> barnacles; 2♂♂ 3♀♀, Is. Geojedo, Dongbu-myeon, Gabae-ri, <named-content xmlns:xlink="http://www.w3.org/1999/xlink" content-type="date" id="NCID0EPRBG" xlink:type="simple">30 VI 2001</named-content>, S.-J. Park, inside barnacles; 1♂1♀, Koje, Kabae, Korean Marine Biological Laboratory, <named-content xmlns:xlink="http://www.w3.org/1999/xlink" content-type="date" id="NCID0ETRBG" xlink:type="simple">3 VII 1998</named-content>, J-Y Lyu, H-J Kim, empty barnacle; 1♂1♀, Kŏje-City, Gabae-ri, <named-content xmlns:xlink="http://www.w3.org/1999/xlink" content-type="date" id="NCID0EXRBG" xlink:type="simple">30 VII 1999</named-content>, K.-J. Ahn, on rock; Jeju Prov.: 1♂, Gwagji beach [=Jeju-si, Aewol-eub, Gwakji-ri, Gwakji beach], <named-content xmlns:xlink="http://www.w3.org/1999/xlink" content-type="date" id="NCID0E2RBG" xlink:type="simple">3 VII 1991</named-content>, K. J. Ahn, , on rock with clam; 2♂♂ 1♀, Namjeju-gun, Seongsan-eub, Ilchulbong, <named-content xmlns:xlink="http://www.w3.org/1999/xlink" content-type="date" id="NCID0E6RBG" xlink:type="simple">11 VI 2005</named-content>, S.I. Lee, S.J. Park, K.J. Ahn, M.J. Jeon, D.H. Lee, <italic>ex</italic> stones; Jeonnam Prov.: 2♂♂ 5♀♀, Jindo, Imhoe-myeon, Geumgab beach, <named-content xmlns:xlink="http://www.w3.org/1999/xlink" content-type="date" id="NCID0EFSBG" xlink:type="simple">21 VIII 2001</named-content>, S.-J. Park, on barnacles; 3♂♂, Wando, Sinji-myeon, Myeongsasimri beach, <named-content xmlns:xlink="http://www.w3.org/1999/xlink" content-type="date" id="NCID0EJSBG" xlink:type="simple">23 VIII 2001</named-content>, K.-J. Ahn, J.-H. Ahn, on barnacles.</p></tp:treatment-sec><tp:treatment-sec sec-type="Published South Korean records" id="SECID0ENSBG"><title>Published South Korean records.</title><p>
              <italic><tp:taxon-name><tp:taxon-name-part taxon-name-part-type="genus">Ochthebius</tp:taxon-name-part> <tp:taxon-name-part taxon-name-part-type="species">parki</tp:taxon-name-part></tp:taxon-name></italic>: <xref ref-type="bibr" rid="B16">Jäch and Delgado (2014</xref>: 88); <xref ref-type="bibr" rid="B21">Jäch and Skale (2015</xref>:158). <italic><tp:taxon-name><tp:taxon-name-part taxon-name-part-type="genus">Neochthebius</tp:taxon-name-part> <tp:taxon-name-part taxon-name-part-type="species">granulosus</tp:taxon-name-part></tp:taxon-name></italic>: <xref ref-type="bibr" rid="B33">Park and Ahn (2008</xref>: 2506) [misidentification].</p></tp:treatment-sec><tp:treatment-sec sec-type="diagnosis" id="SECID0ETTBG"><title>Diagnosis.</title><p>See <xref ref-type="bibr" rid="B16">Jäch and Delgado (2014)</xref>.</p></tp:treatment-sec><tp:treatment-sec sec-type="distribution" id="SECID0E4TBG"><title>Distribution.</title><p>Korea.</p></tp:treatment-sec><ref-list><ref id="B21"><mixed-citation xmlns:xlink="http://www.w3.org/1999/xlink" xlink:type="simple">
          <person-group><name name-style="western"><surname>Jäch</surname><given-names>MA</given-names></name><name name-style="western"><surname>Skale</surname><given-names>A</given-names></name></person-group> (<year>2015</year>) <article-title>Family <tp:taxon-name><tp:taxon-name-part taxon-name-part-type="family">Hydraenidae</tp:taxon-name-part></tp:taxon-name>.</article-title> In: <person-group><name name-style="western"><surname>Löbl</surname><given-names>I</given-names></name><name name-style="western"><surname>Löbl</surname><given-names>D</given-names></name></person-group> (<role>Eds</role>) <source>Catalogue of Palaearctic <tp:taxon-name><tp:taxon-name-part taxon-name-part-type="order">Coleoptera</tp:taxon-name-part></tp:taxon-name> (Volume 1, Revised and updated edition) – <tp:taxon-name><tp:taxon-name-part taxon-name-part-type="superfamily">Hydrophiloidea</tp:taxon-name-part></tp:taxon-name>–<tp:taxon-name><tp:taxon-name-part taxon-name-part-type="superfamily">Staphylinoidea</tp:taxon-name-part></tp:taxon-name></source>. <publisher-name>Brill</publisher-name>, <publisher-loc>Leiden</publisher-loc>, <fpage>130</fpage>–<lpage>162</lpage>.</mixed-citation></ref><ref id="B16"><mixed-citation xmlns:xlink="http://www.w3.org/1999/xlink" xlink:type="simple">
          <person-group><name name-style="western"><surname>Jäch</surname><given-names>MA</given-names></name><name name-style="western"><surname>Delgado</surname><given-names>JA</given-names></name></person-group> (<year>2014</year>) <article-title>Revison of the Palearctic species of the genus <italic><tp:taxon-name><tp:taxon-name-part taxon-name-part-type="genus">Ochthebius</tp:taxon-name-part></tp:taxon-name></italic> Leach XXIX. The Asian species of the <italic><tp:taxon-name><tp:taxon-name-part taxon-name-part-type="genus">O.</tp:taxon-name-part> <tp:taxon-name-part taxon-name-part-type="species">vandykei</tp:taxon-name-part></tp:taxon-name></italic> group (<tp:taxon-name><tp:taxon-name-part taxon-name-part-type="order">Coleoptera</tp:taxon-name-part></tp:taxon-name>: <tp:taxon-name><tp:taxon-name-part taxon-name-part-type="family">Hydraenidae</tp:taxon-name-part></tp:taxon-name>).</article-title> <source>Koleopterologische Rundschau</source> <volume>84</volume>: <fpage>81</fpage>–<lpage>100</lpage>.</mixed-citation></ref><ref id="B33"><mixed-citation xmlns:xlink="http://www.w3.org/1999/xlink" xlink:type="simple">
          <person-group><name name-style="western"><surname>Park</surname><given-names>SJ</given-names></name><name name-style="western"><surname>Ahn</surname><given-names>KJ</given-names></name></person-group> (<year>2008</year>) <article-title>Redescription of the littoral genus and species of <italic><tp:taxon-name><tp:taxon-name-part taxon-name-part-type="genus">Neochthebius</tp:taxon-name-part> <tp:taxon-name-part taxon-name-part-type="species">graulosus</tp:taxon-name-part></tp:taxon-name></italic> (Satô), and the first larval description for the genus (<tp:taxon-name><tp:taxon-name-part taxon-name-part-type="order">Coleoptera</tp:taxon-name-part></tp:taxon-name>: <tp:taxon-name><tp:taxon-name-part taxon-name-part-type="family">Hydraenidae</tp:taxon-name-part></tp:taxon-name>: <tp:taxon-name><tp:taxon-name-part taxon-name-part-type="subfamily">Ochthebiinae</tp:taxon-name-part></tp:taxon-name>).</article-title> <source>Journal of Natural History</source> <volume>42</volume>: <fpage>2501</fpage>–<lpage>2514</lpage>. doi: <ext-link xlink:type="simple" ext-link-type="doi" xlink:href="10.1080/00222930802354803">10.1080/00222930802354803</ext-link></mixed-citation></ref></ref-list></tp:taxon-treatment>
