# Supplementary material for: A taxonomic review of the Hydraenidae in South Korea (Coleoptera)
Source: Zookeys. 2016 Nov 21;(634):57–78. doi: 10.3897/zookeys.634.10640 (PMC5126531; doi:10.3897/zookeys.634.10640)
Supplement: XML Treatment for Ochthebius (Ochthebius) satoi [file zookeys.634.10640-treatment13.xml]

<!DOCTYPE tp:taxon-treatment
  PUBLIC "-//TaxonX//DTD Taxonomic Treatment Publishing DTD v0 20100105//EN" "tax-treatment-NSO.dtd">
<tp:taxon-treatment xmlns:tp="http://www.plazi.org/taxpub"><tp:treatment-meta><kwd-group><label>Taxon classification</label><kwd><named-content content-type="kingdom">Animalia</named-content></kwd><kwd><named-content content-type="order">Coleoptera</named-content></kwd><kwd><named-content content-type="family">Hydraenidae</named-content></kwd></kwd-group><mixed-citation publication-type="journal"><person-group><name><surname>Lee</surname><given-names>Dae-Hyun</given-names></name><name><surname>Ahn</surname><given-names>Kee-Jeong</given-names></name></person-group><article-title>A taxonomic review of the <tp:taxon-name><tp:taxon-name-part taxon-name-part-type="family">Hydraenidae</tp:taxon-name-part></tp:taxon-name> in South Korea (<tp:taxon-name><tp:taxon-name-part taxon-name-part-type="order">Coleoptera</tp:taxon-name-part></tp:taxon-name>)</article-title><source>Zookeys</source><day>21</day><month>11</month><year>2016</year><volume>2016</volume><issue>634</issue><fpage>57</fpage><lpage>78</lpage><pub-id pub-id-type="doi">10.3897/zookeys.634.10640</pub-id></mixed-citation></tp:treatment-meta><tp:nomenclature><tp:taxon-name>
              <tp:taxon-name-part taxon-name-part-type="genus">Ochthebius</tp:taxon-name-part> (<tp:taxon-name-part taxon-name-part-type="subgenus">Ochthebius</tp:taxon-name-part>) <tp:taxon-name-part taxon-name-part-type="species">satoi</tp:taxon-name-part>
            </tp:taxon-name><tp:taxon-authority>Nakane, 1965</tp:taxon-authority><xref ref-type="fig" rid="F1">Figs 5</xref><xref ref-type="fig" rid="F6">, 42–49</xref><xref ref-type="fig" rid="F7">, 54</xref><xref ref-type="fig" rid="F8">, 56</xref><!--PageBreak--><!--PageBreak--><tp:nomenclature-citation-list><tp:nomenclature-citation><tp:taxon-name>
                  <tp:taxon-name-part taxon-name-part-type="genus">Ochthebius</tp:taxon-name-part>
                </tp:taxon-name><comment>(<italic>s. str.</italic>) <tp:taxon-name><tp:taxon-name-part taxon-name-part-type="species">satoi</tp:taxon-name-part></tp:taxon-name> Nakane, 1965: 51; <xref ref-type="bibr" rid="B7">Jäch 1991</xref>: 77; <xref ref-type="bibr" rid="B11">1998</xref>: 177; <xref ref-type="bibr" rid="B12">2003</xref>: 328; <xref ref-type="bibr" rid="B21">Jäch and Skale 2015</xref>: 159.</comment></tp:nomenclature-citation></tp:nomenclature-citation-list></tp:nomenclature><tp:treatment-sec sec-type="material" id="SECID0E5WBG"><title>Specimens examined.</title><p>
              <bold>SOUTH KOREA</bold>: Chungbuk Prov.: 2♂♂ 4♀♀, Okcheon-gun, Okcheon-eub, Gyodong-ri, <named-content xmlns:xlink="http://www.w3.org/1999/xlink" content-type="date" id="NCID0EGXBG" xlink:type="simple">4 V 1990</named-content>, SH Lee, beside stream; Gangwon Prov.: 3♂♂ 5♀♀, Samcheok-si, Wondeok-eub, Wolcheon-ri, Gagok-steam, <named-content xmlns:xlink="http://www.w3.org/1999/xlink" content-type="date" id="NCID0EKXBG" xlink:type="simple">1 VI 1995</named-content>, SH Lee, beside stream (3♂♂ 1♀, on slides); Gyeongbuk Prov.: 10♂♂ 7♀♀, Uljin-gun, Giseong-myeon, Dacheon-ri, Giseong-stream <named-content xmlns:xlink="http://www.w3.org/1999/xlink" content-type="date" id="NCID0EOXBG" xlink:type="simple">17 VII 1995</named-content>, SH Lee, ex. mountain stream (2♂♂ 2♀♀, on slides); 2♂♂ 1♀, Uljin-gun, Wonnam-myeon, Gilgok-ri, Maehwa-stream, beside stream (2♂♂, on slides); Gyeonggi Prov.: 1♀, Yeoncheon-<!--PageBreak--><!--PageBreak--><!--PageBreak-->gun, Jangnam-myeon, Wondal-ri, Samicheon-bridge, <named-content xmlns:xlink="http://www.w3.org/1999/xlink" content-type="date" id="NCID0EWXBG" xlink:type="simple">5 VII 2014</named-content>, SW Jeong, stream; Jeonbuk Prov.: 1♀, Buan-gun, Byeonsan-myeon, Junggye-ri, Jikso-fall, <named-content xmlns:xlink="http://www.w3.org/1999/xlink" content-type="date" id="NCID0E1XBG" xlink:type="simple">11 VII 2014</named-content>, SW Jeong, mountain stream.</p></tp:treatment-sec><tp:treatment-sec sec-type="Published South Korean records" id="SECID0E5XBG"><title>Published South Korean records.</title><p>
              <italic><tp:taxon-name><tp:taxon-name-part taxon-name-part-type="genus">Ochthebius</tp:taxon-name-part> <tp:taxon-name-part taxon-name-part-type="species">satoi</tp:taxon-name-part></tp:taxon-name></italic>: <xref ref-type="bibr" rid="B26">Lee (1995</xref>: 14); <xref ref-type="bibr" rid="B21">Jäch and Skale (2015</xref>: 159).</p></tp:treatment-sec><tp:treatment-sec sec-type="redescription" id="SECID0EWYBG"><title>Redescription.</title><p>Length 1.6–1.8 mm. Head dark brown; pronotum and elytra yellowish brown; ventral surface mostly brown. Mentum (Fig. <xref ref-type="fig" rid="F6">42</xref>) slightly longer than wide and with sparse setae; antero-lateral part protruded. Anterior gena (Fig. <xref ref-type="fig" rid="F6">43</xref>) without long setae on posterior part in ventral view. Antenna with nine antennomeres; 1 longest, approx. 6.0 times as long as 2, two long setae present on lateral part; 2 bulbous at middle; 3 oval, widest at middle; 4 dish-shaped; 5–9 clubbed and with pubescence. Maxillary palpomere (Fig. <xref ref-type="fig" rid="F6">44</xref>) 1 small, approx. 2.0 times as long as wide; 2 bulbous at apical part, 3.0 times as long as 1; 3 largest, bulbous at apical part, slightly longer than 2; 4 slender and paralleled, 0.5 times as long as 3. Pronotum (Fig. <xref ref-type="fig" rid="F6">45</xref>) reverse trapezoidal, widest at anterior third, with indistinct longitudinal groove on medial part, two small oval grooves on anterior part, relatively large oval groove on posterior part; anterior margin bisinuate; antero-medial margin straight; anterior corner rectangular; lateral side protruded at anterior third; posterior corner obtuse; postero-medial part rounded. Elytra (Fig. <xref ref-type="fig" rid="F6">46</xref>) widest at middle, with setae. Mesoventrite (Fig. <xref ref-type="fig" rid="F6">47</xref>) pentagonal, with <!--PageBreak-->T-shaped carina on anterior part; anterior margin transverse. Metaventrite (Fig. <xref ref-type="fig" rid="F6">48</xref>) without pubescence on medial part. Metatrochanter with a row of setae. Sternite VIII (Fig. <xref ref-type="fig" rid="F6">49</xref>) with more or less long setae on posterior part. Male terminal sternite (Fig. <xref ref-type="fig" rid="F6">49</xref>) semicircular, with sparse setae, relatively long setae on posterior part. Median lobe of aedeagus (Fig. <xref ref-type="fig" rid="F7">54</xref>) slender, curved; apical part strongly vented; distal lobe rounded. Paramere (Fig. <xref ref-type="fig" rid="F7">54</xref>) nearly parallel-sided, apical margin rounded, with few setae.</p></tp:treatment-sec><tp:treatment-sec sec-type="distribution" id="SECID0EK1BG"><title>Distribution.</title><p>Korea, Japan, China (Henan, Jilin, Liaoning, Nei Mongol, Shaanxi, Shandong, Taiwan), Russia (Far East).</p></tp:treatment-sec><tp:treatment-sec><!--Section generated to contain objects referenced in tp:taxon-treatment.--><fig id="F1" position="float" orientation="portrait"><label>Figures 1–5.</label><caption><p>Habitus. <bold>1</bold> <italic><tp:taxon-name><tp:taxon-name-part taxon-name-part-type="genus">Hydraena</tp:taxon-name-part> <tp:taxon-name-part taxon-name-part-type="species">puetzi</tp:taxon-name-part></tp:taxon-name></italic>, 2.2 mm <bold>2</bold> <italic><tp:taxon-name><tp:taxon-name-part taxon-name-part-type="genus">Ochthebius</tp:taxon-name-part> <tp:taxon-name-part taxon-name-part-type="species">hasegawai</tp:taxon-name-part></tp:taxon-name></italic>, 1.8 mm <bold>3</bold> <italic><tp:taxon-name><tp:taxon-name-part taxon-name-part-type="genus">Ochthebius</tp:taxon-name-part> <tp:taxon-name-part taxon-name-part-type="species">lobatus</tp:taxon-name-part></tp:taxon-name></italic>, 2.2 mm <bold>4</bold> <italic><tp:taxon-name><tp:taxon-name-part taxon-name-part-type="genus">Ochthebius</tp:taxon-name-part> <tp:taxon-name-part taxon-name-part-type="species">marinus</tp:taxon-name-part></tp:taxon-name></italic>, 2.0 mm <bold>5</bold> <italic><tp:taxon-name><tp:taxon-name-part taxon-name-part-type="genus">Ochthebius</tp:taxon-name-part> <tp:taxon-name-part taxon-name-part-type="species">satoi</tp:taxon-name-part></tp:taxon-name></italic>, 1.8 mm.</p></caption><graphic xmlns:xlink="http://www.w3.org/1999/xlink" xlink:href="zookeys-634-057-g001.jpg" position="float" orientation="portrait" xlink:type="simple" id="oo_111832.jpg"/></fig><fig id="F6" position="float" orientation="portrait"><label>Figures 42–49.</label><caption><p>
          <italic><tp:taxon-name><tp:taxon-name-part taxon-name-part-type="genus">Ochthebius</tp:taxon-name-part> <tp:taxon-name-part taxon-name-part-type="species">satoi</tp:taxon-name-part></tp:taxon-name></italic>. <bold>42</bold> mentum (ventral aspect) <bold>43</bold> gena and gula (ventral aspect) <bold>44</bold> maxillary palpus (dorsal aspect) <bold>45</bold> pronotum (dorsal aspect) <bold>46</bold> anterior part of elytron (dorsal aspect) <bold>47</bold> mesoventrite (ventral aspect) <bold>48</bold> metaventrite (ventral aspect) <bold>49</bold> male terminal sternite (ventral aspect).</p></caption><graphic xmlns:xlink="http://www.w3.org/1999/xlink" xlink:href="zookeys-634-057-g006.jpg" position="float" orientation="portrait" xlink:type="simple" id="oo_111837.jpg"/></fig><fig id="F7" position="float" orientation="portrait"><label>Figures 50–54.</label><caption><p>Aedeagus (lateral aspect). <bold>50</bold> <italic><tp:taxon-name><tp:taxon-name-part taxon-name-part-type="genus">Hydraena</tp:taxon-name-part> <tp:taxon-name-part taxon-name-part-type="species">puetzi</tp:taxon-name-part></tp:taxon-name></italic> <bold>51</bold> <italic><tp:taxon-name><tp:taxon-name-part taxon-name-part-type="genus">Ochthebius</tp:taxon-name-part> <tp:taxon-name-part taxon-name-part-type="species">hasegawai</tp:taxon-name-part></tp:taxon-name></italic> <bold>52</bold> <italic><tp:taxon-name><tp:taxon-name-part taxon-name-part-type="genus">Ochthebius</tp:taxon-name-part> <tp:taxon-name-part taxon-name-part-type="species">lobatus</tp:taxon-name-part></tp:taxon-name></italic> <bold>53</bold> <italic><tp:taxon-name><tp:taxon-name-part taxon-name-part-type="genus">Ochthebius</tp:taxon-name-part> <tp:taxon-name-part taxon-name-part-type="species">marinus</tp:taxon-name-part></tp:taxon-name></italic> <bold>54</bold> <italic><tp:taxon-name><tp:taxon-name-part taxon-name-part-type="genus">Ochthebius</tp:taxon-name-part> <tp:taxon-name-part taxon-name-part-type="species">satoi</tp:taxon-name-part></tp:taxon-name></italic>. Scale bars 0.1 mm.</p></caption><graphic xmlns:xlink="http://www.w3.org/1999/xlink" xlink:href="zookeys-634-057-g007.jpg" position="float" orientation="portrait" xlink:type="simple" id="oo_111839.jpg"/></fig><fig id="F8" position="float" orientation="portrait"><label>Figures 55–56.</label><caption><p>Distribution maps. <bold>55</bold> <italic><tp:taxon-name><tp:taxon-name-part taxon-name-part-type="genus">Hydraena</tp:taxon-name-part> <tp:taxon-name-part taxon-name-part-type="species">puetzi</tp:taxon-name-part></tp:taxon-name></italic> (circle), <italic><tp:taxon-name><tp:taxon-name-part taxon-name-part-type="genus">Hydraena</tp:taxon-name-part> <tp:taxon-name-part taxon-name-part-type="species">miyatakei</tp:taxon-name-part></tp:taxon-name></italic> (triangle) <bold>56</bold> <italic><tp:taxon-name><tp:taxon-name-part taxon-name-part-type="genus">Ochthebius</tp:taxon-name-part> <tp:taxon-name-part taxon-name-part-type="species">ahni</tp:taxon-name-part></tp:taxon-name></italic> (trapezoid), <italic><tp:taxon-name><tp:taxon-name-part taxon-name-part-type="genus">Ochthebius</tp:taxon-name-part> <tp:taxon-name-part taxon-name-part-type="species">lobatus</tp:taxon-name-part></tp:taxon-name></italic> (circle), <italic><tp:taxon-name><tp:taxon-name-part taxon-name-part-type="genus">Ochthebius</tp:taxon-name-part> <tp:taxon-name-part taxon-name-part-type="species">marinus</tp:taxon-name-part></tp:taxon-name></italic> (diamond), <italic><tp:taxon-name><tp:taxon-name-part taxon-name-part-type="genus">Ochthebius</tp:taxon-name-part> <tp:taxon-name-part taxon-name-part-type="species">parki</tp:taxon-name-part></tp:taxon-name></italic> (star), <italic><tp:taxon-name><tp:taxon-name-part taxon-name-part-type="genus">Ochthebius</tp:taxon-name-part> <tp:taxon-name-part taxon-name-part-type="species">satoi</tp:taxon-name-part></tp:taxon-name></italic> (triangle), <italic><tp:taxon-name><tp:taxon-name-part taxon-name-part-type="genus">Ochthebius</tp:taxon-name-part> <tp:taxon-name-part taxon-name-part-type="species">hasegawai</tp:taxon-name-part></tp:taxon-name></italic> (square).</p></caption><graphic xmlns:xlink="http://www.w3.org/1999/xlink" xlink:href="zookeys-634-057-g008.jpg" position="float" orientation="portrait" xlink:type="simple" id="oo_111840.jpg"/></fig></tp:treatment-sec><ref-list><ref id="B7"><mixed-citation xmlns:xlink="http://www.w3.org/1999/xlink" xlink:type="simple">
          <person-group><name name-style="western"><surname>Jäch</surname><given-names>MA</given-names></name></person-group> (<year>1991</year>) <article-title>Revision of the Palearctic species of the genus <italic><tp:taxon-name><tp:taxon-name-part taxon-name-part-type="genus">Ochthebius</tp:taxon-name-part></tp:taxon-name></italic> VII. The <italic>foveolatus</italic> group (<tp:taxon-name><tp:taxon-name-part taxon-name-part-type="order">Coleoptera</tp:taxon-name-part></tp:taxon-name>: <tp:taxon-name><tp:taxon-name-part taxon-name-part-type="family">Hydraenidae</tp:taxon-name-part></tp:taxon-name>).</article-title> <source>Koleopterologische Rundschau</source> <volume>61</volume>: <fpage>61</fpage>–<lpage>94</lpage>.</mixed-citation></ref><ref id="B11"><mixed-citation xmlns:xlink="http://www.w3.org/1999/xlink" xlink:type="simple">
          <person-group><name name-style="western"><surname>Jäch</surname><given-names>MA</given-names></name></person-group> (<year>1998</year>) <article-title><tp:taxon-name><tp:taxon-name-part taxon-name-part-type="family">Hydraenidae</tp:taxon-name-part></tp:taxon-name>: II. The Taiwanese and Japanese species of <italic><tp:taxon-name><tp:taxon-name-part taxon-name-part-type="genus">Ochthebius</tp:taxon-name-part></tp:taxon-name></italic> Leach (<tp:taxon-name><tp:taxon-name-part taxon-name-part-type="order">Coleoptera</tp:taxon-name-part></tp:taxon-name>).</article-title> In: <person-group><name name-style="western"><surname>Jäch</surname><given-names>MA</given-names></name><name name-style="western"><surname>Ji</surname><given-names>L</given-names></name></person-group> (<role>Eds</role>) <source>Water Beetles of China</source>, <volume>Volume II</volume>. <publisher-name>Zoologisch-Botanische Gesellschaft in Österreich and Wiener Coleopterologenverein</publisher-name>, <publisher-loc>Wien</publisher-loc>, <fpage>173</fpage>–<lpage>193</lpage>.</mixed-citation></ref><ref id="B12"><mixed-citation xmlns:xlink="http://www.w3.org/1999/xlink" xlink:type="simple">
          <person-group><name name-style="western"><surname>Jäch</surname><given-names>MA</given-names></name></person-group> (<year>2003</year>) <article-title><tp:taxon-name><tp:taxon-name-part taxon-name-part-type="family">Hydraenidae</tp:taxon-name-part></tp:taxon-name>: II. Synopsis of <italic><tp:taxon-name><tp:taxon-name-part taxon-name-part-type="genus">Ochthebius</tp:taxon-name-part></tp:taxon-name></italic> Leach from Mainland China, with descriptions of 23 new species</article-title> In: <person-group><name name-style="western"><surname>Jäch</surname><given-names>MA</given-names></name><name name-style="western"><surname>Ji</surname><given-names>L</given-names></name></person-group> (<role>Eds</role>) <source>Water Beetles of China</source>, <volume>Volume III</volume>. <publisher-name>Zoologisch-Botanische Gesellschaft in Österreich and Wiener Coleopterologenverein</publisher-name>, <publisher-loc>Wien</publisher-loc>, <fpage>313</fpage>–<lpage>369</lpage>.</mixed-citation></ref><ref id="B21"><mixed-citation xmlns:xlink="http://www.w3.org/1999/xlink" xlink:type="simple">
          <person-group><name name-style="western"><surname>Jäch</surname><given-names>MA</given-names></name><name name-style="western"><surname>Skale</surname><given-names>A</given-names></name></person-group> (<year>2015</year>) <article-title>Family <tp:taxon-name><tp:taxon-name-part taxon-name-part-type="family">Hydraenidae</tp:taxon-name-part></tp:taxon-name>.</article-title> In: <person-group><name name-style="western"><surname>Löbl</surname><given-names>I</given-names></name><name name-style="western"><surname>Löbl</surname><given-names>D</given-names></name></person-group> (<role>Eds</role>) <source>Catalogue of Palaearctic <tp:taxon-name><tp:taxon-name-part taxon-name-part-type="order">Coleoptera</tp:taxon-name-part></tp:taxon-name> (Volume 1, Revised and updated edition) – <tp:taxon-name><tp:taxon-name-part taxon-name-part-type="superfamily">Hydrophiloidea</tp:taxon-name-part></tp:taxon-name>–<tp:taxon-name><tp:taxon-name-part taxon-name-part-type="superfamily">Staphylinoidea</tp:taxon-name-part></tp:taxon-name></source>. <publisher-name>Brill</publisher-name>, <publisher-loc>Leiden</publisher-loc>, <fpage>130</fpage>–<lpage>162</lpage>.</mixed-citation></ref><ref id="B26"><mixed-citation xmlns:xlink="http://www.w3.org/1999/xlink" xlink:type="simple">
          <person-group><name name-style="western"><surname>Lee</surname><given-names>SH</given-names></name></person-group> (<year>1995</year>) <article-title>Water beetles of Bulyeong valley.</article-title> <source>Corentomon</source> <volume>6</volume>(<issue>1</issue>): <fpage>11</fpage>–<lpage>16</lpage>.</mixed-citation></ref></ref-list></tp:taxon-treatment>
